# Supplementary material for: CD3D Is an Independent Prognostic Factor and Correlates With Immune Infiltration in Gastric Cancer
Source: Front Oncol. 2022 Jun 1;12:913670. doi: 10.3389/fonc.2022.913670 (PMC9198637; doi:10.3389/fonc.2022.913670)
Supplement: Supplementary file 1 [file Table_1.xls]

## Sheet: Table1-tumor
CD3D	CD4	CD8	CD3	PD-L1	Number	Gender	Family history	Smoking	Drinking	Weight loss	Age	Time of surgery	Tumor location	borrmann	Grade of differentiation	Pathological type	Tumor size	T	N	M	TNM type	Lauren Type	AFP(WNL: 0-8.1ng/ml)	CEA(WNL: 0-5ng/ml)	CA199(WNL: 0-37U/ml)	CA724(WNL: 0-6.9U/ml)	CA125(WNL: 0-35U/ml)	CA50(WNL: 0-25U/ml)	Survival time	Survival state
0	170	80	270	Negative	1	Male	No	Yes	Yes	No	57	2014-08-21	Distal gastric cancer	III	Poor	Adenocarcinoma	3.1-2.5-1.5	4	3	0	III	d	2.96	5	320.22	3.54	3.54	21.99	6	1
0	60	400	480	Negative	2	Male	No	No	No	No	87	2014-09-04	Proximal gastric cancer	III	Moderate-poor	Adenocarcinoma	5.5-5-1.8	3	2	0	III	i	2.41	4	4.65	2.21	2.21	3.77	17	1
0	0	40	60	Negative	3	Female	No	No	No	No	56	2014-09-05	Distal gastric cancer	III	Moderate	Adenocarcinoma	7.1-6.1-1.8	4	0	0	II	i	1.62	3	27.3	65.1	9.5	15.55	71	0
0	150	70	240	Positive	4	Female	Yes	No	No	No	68	2014-09-09	Distal gastric cancer	I	Unkown	Adenocarcinoma	9-9-1.5	4	0	0	II	d	Unkown	Unkown	Unkown	Unkown	Unkown	Unkown	15	1
0	100	50	170	Negative	5	Male	No	Yes	No	No	65	2014-09-09	Distal gastric cancer	III	Moderate-poor	Adenocarcinoma	5-3-2	4	2	1	IV	i	2.75	5.1	20.35	5.78	5.78	1.51	22	1
0	70	90	180	Negative	6	Male	No	Yes	Yes	No	69	2014-09-29	Distal gastric cancer	III	Poor	Adenocarcinoma	3-3-1.8	4	3	0	III	i	Unkown	Unkown	Unkown	Unkown	Unkown	Unkown	36	1
130	70	60	150	Negative	7	Male	Yes	No	Yes	No	64	2014-09-16	Proximal gastric cancer	III	Moderate-poor	Adenocarcinoma	6-5.5-1.5	4	1	0	III	i	5.28	12.8	166.86	4.52	4.52	23.71	71	0
11	0	12	32	Negative	8	Male	No	Yes	Yes	No	58	2014-09-29	Distal gastric cancer	III	Unkown	MUC	6.8-5-3	4	2	0	III	d	2.76	1.7	8.61	3.28	3.28	3.49	16	1
130	30	6	56	Negative	9	Male	No	Yes	Yes	No	67	2014-09-30	Distal gastric cancer	I	Poor	Adenocarcinoma	4-4-1.5	4	3	0	III	i	Unkown	Unkown	Unkown	Unkown	Unkown	Unkown	71	0
0	0	50	70	Negative	10	Male	No	No	No	Yes	72	2014-10-07	Distal gastric cancer	I	Moderate-poor	Adenocarcinoma	5-5-2	4	0	0	II	i	Unkown	Unkown	Unkown	Unkown	Unkown	Unkown	70	0
1	0	3	23	Negative	11	Male	No	Yes	Yes	Yes	78	2014-10-17	Proximal gastric cancer	III	Moderate	Adenocarcinoma	5-4-2	4	1	0	III	i	2.28	3.3	322.12	3.76	3.76	39.98	11	1
16	5	50	75	Negative	12	Male	No	Yes	Yes	No	69	2014-10-20	Distal gastric cancer	III	Moderate	Adenocarcinoma	3-1.5-1	2	0	0	I	i	3.62	3.7	2	5.03	5.03	1.36	30	1
210	10	14	44	Negative	13	Male	No	Yes	Yes	Yes	50	2014-10-22	Distal gastric cancer	III	Moderate	Adenocarcinoma	4-3.1-2	4	3	0	III	i	Unkown	Unkown	Unkown	Unkown	Unkown	Unkown	70	0
10	45	30	95	Negative	14	Female	No	No	No	Yes	57	2014-10-27	Distal gastric cancer	III	Unkown	MUC	5.5-4-2.6	4	3	0	III	i	2.53	11.7	229.93	25.79	25.79	44.27	50	1
50	40	90	150	Negative	15	Male	Yes	No	No	Yes	55	2014-11-06	Distal gastric cancer	III	Moderate-poor	Adenocarcinoma	2.8-2-1.5	2	3	0	III	i	Unkown	Unkown	Unkown	Unkown	Unkown	Unkown	69	0
50	0	20	40	Negative	16	Male	No	Yes	Yes	No	60	2014-12-08	Distal gastric cancer	III	Moderate-poor	Adenocarcinoma	4.3-4-3，3-1-0.5	4	3	1	IV	i	8.35	4.6	22.68	1.55	Unkown	5.76	6	1
120	10	40	70	Negative	17	Male	No	No	No	No	70	2014-12-04	Distal gastric cancer	III	Poor	Adenocarcinoma	5.1-4-2	4	2	0	III	i	9.45	6.3	7.04	2.6	2.6	5.13	46	1
80	0	200	420	Negative	18	Female	No	No	No	Yes	50	2014-12-11	Distal gastric cancer	III	Poor	Adenocarcinoma	9-9-2.5	4	3	0	III	d	1.68	1	7.28	0.73	0.73	3.24	5	1
400	90	420	530	Positive	19	Male	No	No	No	No	65	2014-12-16	Distal gastric cancer	III	Moderate-poor	Adenocarcinoma	2.6-2-1.5	4	3	0	III	i	2.69	2.2	21.31	3.39	3.39	7.13	9	1
500	20	500	540	Positive	20	Male	No	No	No	No	55	2014-12-12	Distal gastric cancer	III	Moderate	Adenocarcinoma	4.5-3.5-1.8	2	3	0	III	i	Unkown	Unkown	Unkown	Unkown	Unkown	Unkown	5	1
1300	200	800	1020	Positive	21	Male	No	Yes	No	No	61	2014-12-18	Proximal gastric cancer	II	Poor	Adenocarcinoma	3-2.3·	1	0	0	I	m	1.76	3.1	2	2.4	2.4	0.5	68	0
220	50	50	120	Positive	22	Male	No	Yes	No	No	62	2014-12-25	Proximal gastric cancer	II	Poor	Adenocarcinoma	7-5-2	4	3	0	III	i	3.85	2.5	188.68	5.62	5.62	13.31	17	1
80	0	30	50	Positive	23	Male	No	No	Yes	No	63	2014-12-25	Proximal gastric cancer	III	Moderate	Adenocarcinoma	6-6-1.5	4	3	0	III	Unkown	2.63	4.9	7.56	20.16	20.16	6.31	68	0
200	35	90	145	Positive	24	Female	No	No	No	No	65	2014-12-30	Distal gastric cancer	III	Poor	Adenocarcinoma	6-6-2	4	3	0	III	m	1.57	1.8	34.82	4.18	4.18	18.18	68	0
110	0	30	50	Negative	25	Male	No	No	No	No	78	2014-12-29	Distal gastric cancer	I	Poor	Adenocarcinoma	6-5.5-2	4	3	0	III	i	2.15	2.9	30.97	1.92	1.92	13.02	13	1
900	90	230	340	Positive	26	Male	No	No	No	No	63	2015-01-13	Proximal gastric cancer	III	Poor	Adenocarcinoma	8-7-2	4	3	0	III	m	Unkown	Unkown	Unkown	Unkown	Unkown	Unkown	15	1
220	60	150	330	Negative	27	Male	No	No	No	No	70	2015-01-20	Distal gastric cancer	III	Moderate-poor	Adenocarcinoma	3.4-2.2-1.8	4	2	0	III	i	2.95	3.3	53.7	0.77	0.77	15.55	62	1
350	80	200	300	Negative	28	Male	No	No	No	No	87	2015-01-28	Proximal gastric cancer	III	Poor	Adenocarcinoma	3-2.5-1	4	1	0	III	i	0.98	2.1	100.94	2.71	Unkown	39.1	47	1
180	15	70	105	Negative	29	Male	No	No	Yes	No	75	2015-01-22	Proximal gastric cancer	II	Poor	Adenocarcinoma	6.5-3-1	2	3	0	II	d	4.08	1.3	5.52	271.48	271.48	7.45	35	1
500	170	700	890	Positive	30	Female	Yes	No	No	No	64	2015-01-29	Proximal gastric cancer	III	Poor	Adenocarcinoma	2.4-2.4-1	4	3	0	III	m	3.27	1.4	24.23	0.61	0.61	7.33	67	0
250	50	100	170	Positive	31	Male	No	No	No	No	64	2015-02-05	Distal gastric cancer	III	Moderate-poor	Adenocarcinoma	6.8-6-1.5	4	0	0	II	i	Unkown	Unkown	Unkown	Unkown	Unkown	Unkown	66	0
60	25	47	92	Positive	32	Female	No	No	No	Yes	78	2015-02-27	Distal gastric cancer	III	Moderate-poor	Adenocarcinoma	5.5-5-2	4	0	0	II	i	4.69	1.8	27.14	1.32	1.32	6.24	66	0
260	130	200	350	Positive	33	Male	No	No	No	No	63	2015-03-06	Distal gastric cancer	III	Poor	Adenocarcinoma	7-5-1.5	4	1	0	III	d	4.1	3.7	19.79	1.7	1.7	6.43	65	0
70	15	90	125	Negative	34	Male	No	No	No	No	58	2015-03-11	Distal gastric cancer	III	Moderate-poor	Adenocarcinoma	3.3-2.5-2	4	1	0	III	i	6.62	2.9	12.21	3.13	3.13	10.41	65	0
50	10	70	100	Positive	35	Female	No	No	No	No	81	2015-03-12	Distal gastric cancer	III	Poor	Adenocarcinoma	6-5-3	4	3	0	III	m	0.63	7.4	23.46	2.93	2.93	11.23	15	1
220	15	120	155	Negative	36	Female	No	No	No	No	32	2015-03-30	Distal gastric cancer	III	Poor	Adenocarcinoma	6-5	4	3	0	III	d	1.53	1.1	2	1.35	1.35	2.21	65	0
70	9	60	89	Negative	37	Male	Yes	No	No	No	67	2015-03-19	Proximal gastric cancer	III	Poor	Adenocarcinoma	7-4-1.5	4	2	0	III	i	2.27	1.3	7.19	2.18	2.18	4.27	9	1
90	15	90	125	Negative	38	Male	No	No	No	No	59	2015-03-30	Distal gastric cancer	III	Poor	Adenocarcinoma	5.5-5-1.8	4	3	0	III	d	1.54	2.7	8.64	9.08	Unkown	5.93	28	1
110	40	80	140	Positive	39	Male	No	Yes	Yes	No	79	2015-03-26	Proximal gastric cancer	III	Poor	Adenocarcinoma	7.2-5.7-2	4	2	0	III	m	3.68	31.4	114.16	1.38	1.38	5.7	33	1
500	120	100	240	Negative	40	Female	No	Yes	No	Yes	61	2015-03-24	Distal gastric cancer	III	Poor	Adenocarcinoma	7-6-1.5	4	1	1	IV	i	3.47	1.7	4.77	3.93	8.7	4.69	37	1
80	0	46	66	Negative	41	Male	No	No	No	No	53	2015-04-14	Distal gastric cancer	III	Not	Undifferentiated adenocarcinoma	5-4	4	3	1	IV	m	5.05	8.7	137.73	8.51	Unkown	10.66	8	1
6	0	5	25	Negative	42	Male	No	Yes	No	No	58	2015-04-21	Distal gastric cancer	III	Moderate	Adenocarcinoma	3.6-3-2	4	1	0	III	i	1.75	7	5.84	1.47	Unkown	6.42	64	0
50	15	100	135	Negative	43	Female	No	No	No	No	65	2015-04-23	Proximal gastric cancer	III	Unkown	MUC	6.5-6-2	4	3	0	III	Unkown	4.35	20.4	2	20.57	7.7	2.69	33	1
30	20	70	110	Negative	44	Female	Yes	No	No	No	91	2015-04-30	Proximal gastric cancer	III	Unkown	SRCR	8-6-2.5	4	3	1	IV	Unkown	2.28	186	2	22.14	22.14	2.53	13	1
30	0	30	50	Negative	45	Female	No	No	No	No	63	2015-05-04	Distal gastric cancer	II	Moderate-poor	Adenocarcinoma	3-2-1.5	4	3	0	III	m	1.15	1.6	84.81	3.64	3.64	11.43	14	1
220	40	120	180	Positive	46	Male	No	No	No	No	66	2015-05-12	Proximal gastric cancer	III	Moderate-poor	Adenocarcinoma	4.5-4-3	4	0	0	II	i	Unkown	Unkown	Unkown	Unkown	Unkown	Unkown	63	0
200	110	70	300	Negative	47	Female	No	No	No	Yes	64	2015-05-21	Distal gastric cancer	IV	Unkown	SRCR	8-6-2	4	3	0	III	d	3.66	1.6	3.62	1.92	1.92	6.64	63	0
80	0	60	80	Negative	48	Male	No	No	No	Yes	60	2015-05-25	Distal gastric cancer	III	Moderate-poor	Adenocarcinoma	5.5-4-3	4	3	1	IV	i	8.97	0.7	2.52	3.1	3.1	199.39	20	1
60	0	50	70	Negative	49	Female	No	No	No	Yes	48	2015-05-28	Distal gastric cancer	I	Poor	Adenocarcinoma	6-3.5-2	4	3	0	III	d	3.1	1.5	2	28.46	28.46	2.98	57	1
100	15	70	105	Negative	50	Male	No	No	No	No	76	2015-05-27	Distal gastric cancer	III	Poor	Adenocarcinoma	8-6-1	4	0	0	II	i	0.91	3.8	52.45	1.74	1.74	12.07	63	0
300	150	90	380	Positive	51	Male	No	No	No	No	71	2015-06-01	Distal gastric cancer	III	Moderate-poor	Adenocarcinoma	3-2.8-1.5	4	2	0	III	i	1.64	10.9	20.27	1.36	1.36	7.96	9	1
100	10	60	90	Negative	52	Male	No	No	No	Yes	64	2015-06-01	Proximal gastric cancer	III	Moderate-poor	Adenocarcinoma	5.5-4-1	4	1	0	III	i	3.1	1.2	4.47	2.56	2.56	7.42	62	0
320	250	250	520	Negative	53	Female	No	No	Yes	Yes	64	2015-06-01	Unkown	IV	Poor	Adenocarcinoma	13-5-1.5	4	3	0	III	d	2.49	23.9	493.89	47.69	47.69	60.84	62	0
300	100	70	190	Negative	54	Male	No	No	No	No	66	2015-06-11	Distal gastric cancer	II	Moderate	Adenocarcinoma	3-2	1	0	0	I	i	1.19	3.3	6.04	1.33	1.33	7.52	62	0
150	10	100	130	Negative	55	Female	No	No	No	No	72	2015-06-11	Distal gastric cancer	III	Moderate	Adenocarcinoma	6-4.5-1.5	4	1	0	III	i	2.06	1.5	18.3	11.05	11.05	15.53	17	1
450	15	130	165	Negative	56	Male	Yes	No	No	No	75	2015-06-15	Proximal gastric cancer	III	Moderate-poor	Adenocarcinoma	2.1-2-1.3	4	1	0	III	i	2.59	2.7	49.58	1.6	1.6	10.92	62	0
900	100	150	370	Negative	57	Female	No	No	No	No	66	2015-06-12	Proximal gastric cancer	III	Moderate-poor	Adenocarcinoma	5-4-1.2	4	3	0	III	m	4.45	10.6	286.64	1.73	1.73	40.17	6	1
550	50	170	240	Positive	58	Male	No	No	No	No	64	2015-06-24	Distal gastric cancer	III	Moderate	Adenocarcinoma	4-3-1.2	4	0	0	II	i	1.64	4.9	2	2.24	2.24	4.78	62	0
0	70	200	290	Negative	59	Male	No	No	No	No	79	2015-07-09	Proximal gastric cancer	Unkown	Poor	Adenocarcinoma	Unkown	1	0	0	I	i	1.36	1.4	6.02	2	2	5.68	30	1
0	0	0	20	Negative	60	Male	No	No	No	No	62	2015-07-15	Distal gastric cancer	I	Moderate	Adenocarcinoma	3-2.2-1.2	2	0	0	I	i	3.04	4.1	3.24	2.17	2.17	5.46	61	0
0	60	800	880	Positive	61	Male	No	No	No	No	66	2015-07-24	Distal gastric cancer	III	Moderate	Adenocarcinoma	10-10-2	4	1	0	III	d	1.67	1	4.8	2.23	2.23	4.94	61	0
0	60	17	97	Negative	62	Female	No	No	No	No	85	2015-07-28	Distal gastric cancer	III	Moderate-poor	Adenocarcinoma	6.2-5-1.5	4	3	0	III	i	1.52	9.6	460.8	5.76	5.76	36.6	61	0
5	0	24	44	Positive	64	Male	No	No	No	No	65	2015-08-24	Proximal gastric cancer	III	Moderate-poor	Adenocarcinoma	3.3-2.8-1	4	3	0	III	i	Unkown	Unkown	Unkown	Unkown	Unkown	Unkown	60	0
130	40	120	180	Negative	65	Male	Yes	No	No	No	70	2015-08-18	Distal gastric cancer	III	Moderate	Adenocarcinoma	3.5-2.8-2	4	1	0	III	i	4.92	4.6	4.51	1.92	1.92	2.01	60	0
80	170	85	275	Negative	66	Male	No	No	Yes	No	65	2015-08-25	Distal gastric cancer	III	Moderate	Adenocarcinoma	2.5-2.2-0.4	2	0	0	I	i	Unkown	Unkown	Unkown	Unkown	Unkown	Unkown	60	0
0	0	60	80	Negative	67	Female	No	No	No	No	64	2015-08-24	Distal gastric cancer	III	Poor	Adenocarcinoma	8.1-4.8-2	4	3	0	III	d	Unkown	Unkown	Unkown	Unkown	Unkown	Unkown	16	1
70	15	80	115	Negative	68	Male	No	No	No	No	80	2015-08-25	Proximal gastric cancer	II	Unkown	MUC	7-5-1.2	4	3	0	III	Unkown	2.27	5.7	14.22	10.65	10.65	16.96	60	0
0	25	62	107	Negative	69	Female	No	No	No	No	57	2015-08-28	Proximal gastric cancer	III	Moderate-poor	Adenocarcinoma	3-2.6-1	4	2	0	III	i	Unkown	Unkown	Unkown	Unkown	Unkown	Unkown	37	1
10	60	70	150	Negative	70	Male	No	No	No	No	68	2015-09-01	Distal gastric cancer	III	Moderate-poor	Adenocarcinoma	5.5-4-1.8	4	2	0	III	m	6.97	3	1841.54	5.82	5.82	89.77	59	0
6	15	15	50	Negative	71	Male	No	No	No	Yes	77	2015-09-08	Proximal gastric cancer	II	Poor	Adenocarcinoma	6-5-1.5	4	3	0	III	i	1.45	3.1	99.29	5.53	5.53	10.61	10	1
20	170	210	400	Negative	72	Female	No	No	No	No	67	2015-09-07	Proximal gastric cancer	Unkown	Poor	Adenocarcinoma	3-3.2-.8	4	2	0	III	m	2.99	4.4	530.91	1.34	1.34	59.92	17	1
7	7	20	47	Negative	73	Female	No	No	No	No	67	2015-09-09	Distal gastric cancer	III	Poor	Adenocarcinoma	7.5-6.5-2	4	3	1	IV	i	Unkown	Unkown	Unkown	Unkown	Unkown	Unkown	9	1
0	0	34	54	Negative	74	Male	No	Yes	No	Yes	70	2015-09-21	Proximal gastric cancer	II	Poor	Adenocarcinoma	6-4.5-2	4	2	0	III	d	1.61	16.6	89.06	3.34	3.34	23.81	59	0
30	0	40	60	Negative	75	Female	No	No	No	Yes	63	2015-09-25	Distal gastric cancer	I	Moderate	Adenocarcinoma	3.5-2.5-2.3	4	0	0	II	i	1.5	2.8	2.9	1.17	1.17	3.68	59	0
160	10	200	230	Negative	76	Female	No	No	No	Yes	59	2015-09-28	Proximal gastric cancer	III	Poor	Adenocarcinoma	4.1-2.8-2	4	3	0	III	d	Unkown	Unkown	Unkown	Unkown	Unkown	Unkown	16	1
5	40	180	240	Positive	77	Male	No	Yes	Yes	Yes	54	2015-10-20	Distal gastric cancer	III	Moderate-poor	Adenocarcinoma	5-4-2.5	4	3	0	III	i	2.94	0.9	2.29	1.22	1.22	3.58	14	1
120	95	70	185	Positive	78	Male	No	Yes	No	No	88	2015-09-29	Proximal gastric cancer	II	Poor	Adenocarcinoma	3.5-4-1	4	0	0	II	i	1.7	5.5	30.67	3.15	3.15	17.57	17	1
7	30	49	99	Negative	79	Male	No	Yes	No	Yes	48	2015-09-29	Distal gastric cancer	II	Poor	Adenocarcinoma	6-6-1.5	4	3	0	III	d	3.66	2.1	175	1.61	1.61	21.28	19	1
3	0	40	60	Negative	80	Female	No	No	No	No	69	2015-09-28	Distal gastric cancer	III	Moderate-poor	Adenocarcinoma	8.5-8-4	4	1	1	IV	i	1.79	3.8	4.42	2.29	2.29	4.59	12	1
200	0	200	220	Positive	81	Female	No	No	No	No	76	2015-10-08	Distal gastric cancer	II	Moderate-poor	Adenocarcinoma	4-7-0.8	4	1	0	III	i	2.43	3.8	4.12	1.54	1.54	3.64	58	0
300	150	130	300	Negative	82	Female	No	No	No	Yes	52	2015-10-06	Distal gastric cancer	III	Poor	Adenocarcinoma	3.5-2.5-2	2	3	0	III	i	2.91	0.7	23.62	1.18	1.18	9.68	58	0
50	50	200	270	Positive	83	Male	No	Yes	Yes	No	71	2015-10-26	Distal gastric cancer	III	Moderate	Adenocarcinoma	6.5-6.5-2	4	1	0	III	i	4.9	4.7	3.84	0.99	0.99	5.03	58	0
500	50	150	320	Positive	84	Male	No	Yes	Yes	No	72	2015-10-26	Distal gastric cancer	III	Poor	Adenocarcinoma	6-5-1.5	4	0	0	II	i	1.73	1.1	2.42	50.5	50.5	3.21	58	0
15	0	85	105	Negative	85	Male	Yes	Yes	Yes	Yes	53	2015-11-27	Distal gastric cancer	III	Poor	Adenocarcinoma	7-4-2	4	3	0	III	i	1.52	0.5	53.24	1.8	1.8	31.5	57	0
110	50	60	130	Negative	86	Male	No	No	No	No	69	2015-11-03	Proximal gastric cancer	III	Moderate	Adenocarcinoma	2.5-2-1	4	0	0	II	i	Unkown	Unkown	Unkown	Unkown	Unkown	Unkown	14	1
9	40	80	140	Negative	87	Male	No	No	No	No	81	2015-11-10	Distal gastric cancer	III	Poor	Adenocarcinoma	4-3-1	4	3	0	III	i	2.47	2.7	60.55	1.67	1.67	13.32	17	1
90	60	120	200	Negative	88	Male	No	No	No	No	65	2015-11-12	Distal gastric cancer	III	Moderate	Adenocarcinoma	2.5-2.5-.8	2	0	0	I	i	3.32	4.3	14.25	1.07	1.07	11.3	57	0
0	0	9	29	Negative	89	Male	No	Yes	Yes	Yes	62	2015-11-12	Distal gastric cancer	III	Poor	Adenocarcinoma	7-5.5-2.5	4	3	1	IV	i	Unkown	Unkown	Unkown	Unkown	Unkown	Unkown	8	1
200	40	170	330	Negative	90	Male	No	No	No	No	52	2015-11-26	Distal gastric cancer	III	Poor	Adenocarcinoma	4.5-4-2	4	2	0	III	i	1.88	0.9	2.97	3.7	3.7	2.34	16	1
10	0	27	47	Positive	91	Male	No	Yes	Yes	Yes	69	2015-11-30	Distal gastric cancer	III	Poor	Adenocarcinoma	8-5-1	4	0	0	II	i	1.93	4.8	6.86	1.35	1.35	22.64	14	1
70	5	50	75	Negative	92	Male	No	Yes	Yes	No	61	2015-12-03	Distal gastric cancer	III	Poor	Adenocarcinoma	6-5-1	4	1	0	II	i	1.63	5.8	7.71	2.11	2.11	4.62	56	0
180	80	80	180	Negative	93	Male	Unkown	Unkown	Unkown	Unkowm	60	2015-03-13	Proximal gastric cancer	III	Poor	MUC	8.5-7.5-2	4	2	0	III	i	5.47	82.3	2	92.61	Unkown	1.47	24	1
120	40	110	170	Negative	94	Female	No	No	No	No	60	2016-01-04	Proximal gastric cancer	I	Poor	Adenocarcinoma	4.8-4.5-2.5	4	3	0	III	d	1.5	1	16	2.12	2.12	8.56	55	0
100	15	70	105	Negative	95	Female	No	No	No	No	65	2015-12-17	Distal gastric cancer	III	Moderate-poor	Adenocarcinoma	4.2-4-1.2	4	3	0	III	m	3.04	1	216.29	3.46	3.46	14.7	56	0
70	20	64	104	Negative	96	Female	No	No	No	No	63	2015-12-17	Distal gastric cancer	III	Moderate-poor	Adenocarcinoma	4-4-1.5	4	1	0	III	m	Unkown	Unkown	Unkown	Unkown	Unkown	Unkown	56	0
300	80	200	300	Negative	97	Male	No	Yes	Yes	No	63	2016-01-05	Distal gastric cancer	III	Moderate-poor	Adenocarcinoma	3-3-0.8	4	2	0	III	d	4.79	3.9	568.1	2.92	2.92	71.03	55	0
9	20	17	57	Negative	98	Male	No	Yes	No	No	63	2015-12-24	Proximal gastric cancer	I	Moderate	Adenocarcinoma	6.6-5.6-1.3	4	3	0	III	i	1.58	5	4.65	2.16	2.16	8.11	56	0
300	80	90	190	Negative	99	Male	No	No	No	No	81	2016-01-05	Distal gastric cancer	III	Poor	Adenocarcinoma	3-2.8-1.2	4	0	0	II	i	3.23	2.8	2	3.05	3.05	5.68	55	0
100	20	40	80	Negative	100	Male	No	No	No	No	61	2016-01-18	Distal gastric cancer	III	Poor	Adenocarcinoma	4.8-3.8-1.2	4	3	0	III	d	1.62	1.8	42.3	5.71	5.71	21.39	55	0
20	0	13	33	Negative	101	Male	Yes	No	No	Yes	61	2016-01-18	Distal gastric cancer	III	Poor	Adenocarcinoma	7-5.5-2	4	3	0	III	i	5.48	6.1	690.37	6.28	6.28	148.15	13	1
100	0	110	130	Positive	102	Female	No	No	No	No	59	2016-01-22	Distal gastric cancer	II	Moderate	Adenocarcinoma	10-5-3	4	0	0	III	m	1.09	170.1	565.58	1.59	1.59	55.52	55	0
80	0	105	125	Negative	103	Male	No	No	No	No	86	2016-01-22	Distal gastric cancer	III	Moderate	Adenocarcinoma	4.5-4-1.5	4	3	0	III	i	3.51	5.8	176.65	4.49	4.49	19.93	1	1
40	7	30	57	Positive	104	Male	No	No	No	No	70	2016-02-15	Distal gastric cancer	I	Moderate-poor	Adenocarcinoma	9-7-3.5	Unkown	Unkown	Unkown	Unkown	i	4.57	0.9	2	1.64	1.64	4.14	54	0
150	80	60	160	Negative	105	Male	No	No	No	No	65	2016-01-28	Distal gastric cancer	III	Poor	Adenocarcinoma	3.5-3-1	4	1	0	III	d	3.57	4.8	3.75	2.37	2.37	7.47	54	0
250	30	120	170	Negative	106	Male	No	No	No	No	79	2016-01-29	Distal gastric cancer	III	Moderate	Adenocarcinoma	8-6.5-1.5	4	1	0	III	i	Unkown	Unkown	Unkown	Unkown	Unkown	Unkown	54	0
130	70	130	220	Negative	107	Male	No	Yes	Yes	No	66	2016-02-04	Proximal gastric cancer	I	Moderate-poor	Adenocarcinoma	4-3-2	4	2	0	III	i	Unkown	Unkown	Unkown	Unkown	Unkown	Unkown	54	0
160	80	150	250	Negative	109	Female	No	No	No	No	64	2016-02-22	Proximal gastric cancer	III	Poor	Adenocarcinoma	3-2.5-1.5	Unkown	Unkown	Unkown	Unkown	i	1.49	1.6	2	3.48	3.48	6.8	54	0
80	10	45	75	Negative	110	Male	Yes	Yes	No	No	76	2016-02-22	Distal gastric cancer	III	Poor	Adenocarcinoma	4-3.5-1	4	0	0	III	i	2.57	2.6	2.72	3.79	3.79	3.97	54	0
90	20	40	80	Negative	111	Male	No	No	No	No	65	2016-02-25	Distal gastric cancer	III	Moderate-poor	Adenocarcinoma	7-5-1	4	3	0	III	i	3.24	18.8	5.31	1.42	1.42	3.05	21	1
0	0	12	32	Positive	112	Female	No	No	No	No	71	2016-04-07	Distal gastric cancer	II	Poor	Adenocarcinoma	3-2.5-.5	4	0	0	II	d	3.35	3.3	18.42	121.4	121.4	7.24	52	0
0	0	220	240	Negative	113	Female	No	No	No	No	67	2016-04-01	Distal gastric cancer	III	Poor	Adenocarcinoma	10-7-4	4	3	1	IV	d	3.49	0.7	21.29	2.07	2.07	7.45	52	0
10	0	60	80	Negative	114	Female	No	No	No	No	57	2016-04-01	Distal gastric cancer	III	Moderate-poor	Adenocarcinoma	5-6	4	1	0	III	m	3.33	1.1	2	1.84	1.84	4.54	52	0
50	40	210	270	Negative	115	Male	No	Yes	No	No	62	2016-04-08	Distal gastric cancer	III	Moderate-poor	Adenocarcinoma	3-2.5-0.5	4	1	0	III	m	Unkown	Unkown	Unkown	Unkown	Unkown	Unkown	52	0
20	8	190	218	Negative	116	Male	No	No	No	No	65	2016-04-08	Distal gastric cancer	III	Moderate-poor	Adenocarcinoma	6-4-2	4	3	0	III	i	2.76	10.4	6.04	0.33	0.33	13.34	9	1
0	10	60	90	Negative	117	Male	No	No	No	No	82	2016-04-18	Proximal gastric cancer	II	Moderate	Adenocarcinoma	3-3-1	4	2	0	III	i	2	6.6	700.83	4.42	4.42	345.92	10	1
4	0	120	140	Negative	118	Male	No	No	No	Yes	78	2016-04-14	Proximal gastric cancer	III	Poor	Adenocarcinoma	5.5-5.5-1.5	4	3	0	III	d	3.29	2.9	17.48	4.26	4.26	9.36	52	0
100	30	140	290	Negative	119	Male	Yes	Yes	No	No	55	2016-04-19	Distal gastric cancer	III	Poor	Adenocarcinoma	1.7-2-0.3	4	3	0	III	d	Unkown	Unkown	Unkown	Unkown	Unkown	Unkown	39	1
10	20	180	220	Negative	120	Male	No	No	No	Yes	70	2016-04-21	Proximal gastric cancer	II	Poor	Adenocarcinoma	5-5-2	4	2	0	III	i	3.64	7.2	4.38	5.88	5.88	5.44	52	0
0	0	200	220	Positive	121	Male	No	No	No	No	63	2016-04-21	Distal gastric cancer	II	Poor	Adenocarcinoma	3.5-2-1.5	4	3	1	IV	d	68.77	6.8	6.13	2.32	2.32	15.55	52	0
80	60	240	320	Negative	122	Male	No	No	No	Yes	74	2016-04-21	Distal gastric cancer	III	Poor	Adenocarcinoma	9-5-1.5	4	3	0	III	i	2	3.3	19.35	17.95	17.95	13.26	49	1
10	0	150	170	Negative	123	Female	No	No	No	No	66	2016-04-25	Distal gastric cancer	III	Poor	Adenocarcinoma	3.5-4.9-1	4	0	0	II	m	2.81	4.6	7.85	1.49	1.49	27.01	52	0
130	20	100	140	Negative	124	Male	No	No	Yes	Yes	74	2016-05-03	Distal gastric cancer	III	Moderate-poor	Adenocarcinoma	5.5-3-1	4	2	0	III	i	3.97	3.6	11.56	3.97	3.97	8.99	51	0
4	0	120	140	Positive	125	Female	No	No	No	Yes	62	2016-05-03	Distal gastric cancer	III	Poor	Adenocarcinoma	8-6-2	4	2	0	III	i	2.01	1.3	2.23	2.08	2.08	2.65	51	0
1	0	8	28	Negative	126	Male	No	Yes	Yes	No	77	2016-05-03	Proximal gastric cancer	III	Poor	Adenocarcinoma	5-4.8-1.5	4	2	0	III	d	3.21	1.4	15.95	1.62	1.62	25.99	6	1
40	10	100	130	Negative	127	Female	No	No	No	No	56	2016-05-07	Distal gastric cancer	III	Moderate-poor	Adenocarcinoma	4-3-1.5	4	3	0	III	i	3.56	8	25.07	2.68	2.68	14.35	51	0
180	0	140	160	Positive	128	Female	No	No	No	Yes	61	2016-05-07	Distal gastric cancer	III	Poor	Adenocarcinoma	9-9-2/6-6-2	4	0	0	II	d	2	1.5	2	2.3	2.3	2.09	51	0
150	25	170	215	Negative	129	Male	No	Yes	Yes	No	69	2016-05-10	Distal gastric cancer	III	Poor	Adenocarcinoma	2-2-0.8	2	1	0	II	i	3.63	2	2.85	2.27	2.27	8.82	51	0
100	10	40	70	Negative	130	Female	No	No	No	Yes	74	2016-05-12	Distal gastric cancer	III	Poor	Adenocarcinoma	6-4.5-2	4	3	0	III	i	Unkown	Unkown	Unkown	Unkown	Unkown	Unkown	51	0
200	15	140	175	Negative	131	Male	No	No	Yes	No	72	2016-05-19	Distal gastric cancer	III	Poor	Adenocarcinoma	5-4-2	4	2	0	III	m	2	2	2	5.27	Unkown	2.44	12	1
80	0	40	60	Negative	134	Male	No	No	No	No	71	2016-05-27	Proximal gastric cancer	III	Moderate	Adenocarcinoma	4-3.5-2	2	0	0	I	i	2.56	16.6	4.21	2.65	2.65	9.17	50	0
320	40	180	240	Positive	135	Male	No	No	No	No	57	2016-05-30	Distal gastric cancer	I	Moderate	Adenocarcinoma	4.5-4	4	2	0	III	i	Unkown	Unkown	Unkown	Unkown	Unkown	Unkown	50	0
200	0	70	90	Positive	136	Male	Yes	No	No	No	67	2016-06-02	Distal gastric cancer	III	Poor	Adenocarcinoma	4-3.5-0.8	2	0	0	I	d	2.16	2.3	5.96	1.52	1.52	11.76	50	0
10	15	270	305	Negative	137	Male	No	Yes	No	Yes	63	2016-06-24	Distal gastric cancer	III	Poor	Adenocarcinoma	6.5-6.5-2.5	4	3	0	III	d	2	470.2	12.58	0.84	0.84	19.92	50	0
0	10	220	250	Negative	138	Male	Yes	Yes	Yes	Yes	65	2016-07-04	Proximal gastric cancer	III	Poor	Adenocarcinoma	4.8-4.6-2	4	3	0	III	i	2.96	6.1	1698.58	21.87	21.87	161.16	0	1
20	0	310	330	Positive	139	Male	No	Yes	No	No	65	2016-07-04	Proximal gastric cancer	III	Poor	Adenocarcinoma	4.7-3-2	4	2	0	III	d	2	0.8	2	1.01	1.01	3.39	49	0
0	30	90	140	Negative	140	Male	No	Yes	Yes	No	62	2016-07-11	Distal gastric cancer	II	Moderate	Adenocarcinoma	4.3-3-1.5	4	2	0	III	i	2.73	4	39.07	1.3	1.3	14.52	49	0
60	35	300	355	Negative	141	Female	No	No	No	No	66	2016-07-22	Proximal gastric cancer	III	Poor	Adenocarcinoma	3-3.5-1	4	3	0	III	d	2	3.7	10.42	3.02	3.02	7.08	3	1
4	15	80	115	Negative	142	Male	No	No	No	No	82	2016-07-25	Proximal gastric cancer	III	Poor	Adenocarcinoma	4-4-1.5	4	2	0	III	i	9.51	3.3	2	1.57	1.57	2.21	9	1
0	0	40	60	Negative	143	Male	No	No	No	No	73	2016-07-26	Distal gastric cancer	III	Poor	Adenocarcinoma	6-3-1.8	4	3	0	III	d	2.2	3.8	269.74	3.18	3.18	38.56	15	1
10	65	130	215	Negative	144	Male	No	No	No	No	60	2016-08-01	Distal gastric cancer	III	Poor	Adenocarcinoma	2.5-1-1.6	4	3	0	III	d	3.95	3.3	4.12	1.68	1.68	2.94	48	0
0	8	200	228	Negative	145	Male	No	Yes	No	No	62	2016-07-28	Distal gastric cancer	II	Poor	Adenocarcinoma	8-6-2	4	3	0	III	i	16.44	4.9	207.6	2.93	2.93	63.85	9	1
60	35	100	155	Negative	146	Male	No	No	No	Yes	49	2016-08-15	Proximal gastric cancer	III	Poor	Adenocarcinoma	7-2-1	4	0	0	II	d	4.36	2.4	2	2.28	2.28	3.09	48	0
300	0	500	520	Negative	147	Male	No	Yes	No	No	60	2016-08-22	Distal gastric cancer	III	Unkown	MUC	6.5-5-2	4	3	0	III	i	2	2.9	17.18	1.89	1.89	19.07	48	0
100	0	240	260	Negative	148	Male	No	Yes	No	No	68	2016-09-22	Distal gastric cancer	III	Poor	SRCR	6-4.5-1.5	2	3	0	III	d	3.07	1.6	35.22	3.32	3.32	11.89	47	0
200	25	80	125	Negative	149	Male	No	No	No	No	60	2016-09-23	Unkown	III	Poor	Adenocarcinoma	3-2.5-1	4	2	0	III	d	2	1.2	4.09	2.2	2.2	2.35	11	1
0	0	0	20	Negative	150	Male	No	Yes	Yes	No	62	2016-09-29	Proximal gastric cancer	III	Moderate	Adenocarcinoma	4-3.8-1	4	2	0	III	i	5.6	5.9	2	2.15	2.15	0.5	46	0
270	150	300	470	Positive	151	Female	No	No	No	No	66	2016-09-30	Distal gastric cancer	III	Unkown	Adenocarcinoma	5-3.5-1	4	0	0	II	d	3.27	9	6.17	7.2	7.2	14.52	46	0
250	75	270	365	Negative	152	Male	No	No	No	No	60	2016-09-29	Distal gastric cancer	III	Moderate-poor	Adenocarcinoma	5.5-3.8-1.8	4	3	0	III	i	6.22	5.1	251.64	5.15	5.15	38.17	46	0
200	85	100	325	Positive	153	Female	No	No	No	Yes	74	2016-09-30	Unkown	II	Poor	Adenocarcinoma	15-11-2	4	2	0	III	i	23.14	2.4	10.06	2.79	2.79	13.18	13	1
0	20	50	90	Negative	154	Male	No	No	No	No	65	2016-10-24	Proximal gastric cancer	I	Moderate	Adenocarcinoma	7-5.5-2.3	2	0	0	I	i	Unkown	Unkown	Unkown	Unkown	Unkown	Unkown	45	0
0	20	4	44	Negative	155	Male	No	Yes	Yes	No	73	2016-11-07	Proximal gastric cancer	III	Moderate	Adenocarcinoma	2.5-2-1.6	4	2	0	III	i	6.39	21.5	2	1.67	1.67	0.73	44	1
5	85	50	155	Negative	156	Male	No	No	No	No	58	2016-10-30	Distal gastric cancer	III	Unkown	Adenocarcinoma	4-3-1	4	1	0	III	i	2.05	1.3	2	3.8	3.8	3.83	45	0
0	5	25	50	Negative	157	Male	No	No	No	No	79	2016-11-01	Proximal gastric cancer	I	Unkown	SCC	5.7-5-3.5	2	0	0	I	Unkown	2	1.4	4.4	1.75	1.75	12.28	45	0
0	100	200	320	Negative	158	Female	No	No	No	No	63	2016-10-29	Proximal gastric cancer	III	Unkown	SCC	3-3-1.5	4	1	0	III	d	2	1.9	7.26	1.85	1.85	5.33	45	0
0	0	14	34	Negative	159	Male	No	No	No	No	74	2016-11-07	Proximal gastric cancer	I	Moderate-poor	Adenocarcinoma	8-6-3	4	3	1	IV	i	20.43	7.4	13.01	19.28	19.28	7.39	25	1
0	0	70	90	Negative	160	Male	No	No	No	No	65	2016-11-04	Proximal gastric cancer	III	Moderate	Adenocarcinoma	6-6-1.8	4	3	0	III	i	2	0.5	2.07	1.79	1.79	5.61	45	0
120	90	120	230	Negative	162	Male	No	No	No	No	62	2016-11-14	Distal gastric cancer	III	Poor	Adenocarcinoma	5.8-5.8-2	4	3	0	III	d	2	3.2	235.67	1.94	1.94	33.36	18	1
160	80	240	340	Negative	163	Male	No	No	No	No	69	2016-11-16	Distal gastric cancer	III	Poor	Adenocarcinoma	5-3-2	4	0	0	II	d	2.84	5.3	1789.36	2	2	312.43	45	0
110	100	260	380	Negative	164	Female	No	No	No	Yes	64	2016-11-16	Proximal gastric cancer	I	Poor	Adenocarcinoma	3-2-1	4	3	0	III	m	1119.5	134.3	165.51	3.41	3.41	21.01	45	0
0	25	75	120	Negative	165	Male	No	No	No	No	84	2016-11-28	Proximal gastric cancer	III	Moderate-poor	Adenocarcinoma	5.6-4-2.5	4	2	0	III	i	2	1.7	52.59	8.06	8.06	14.05	29	1
90	50	230	200	Positive	166	Male	No	No	Yes	No	59	2016-11-28	Distal gastric cancer	III	Poor	Adenocarcinoma	2.3-2-0.7	2	1	0	I	i	2	1	4.66	4.71	4.71	6.93	44	0
20	15	70	105	Negative	167	Female	No	No	No	No	67	2016-12-30	Distal gastric cancer	II	Poor	Adenocarcinoma	4.8-4-1.8	4	0	0	II	m	2	1.6	3.08	1.24	1.24	4.39	43	0
0	125	180	325	Negative	168	Male	No	No	No	Yes	71	2016-12-02	Distal gastric cancer	III	Poor	Adenocarcinoma	8-4-1.5	4	3	0	III	i	2	1.8	10.86	3.51	3.51	7.08	21	1
190	105	200	325	Negative	169	Female	No	No	No	No	28	2016-12-15	Distal gastric cancer	III	Poor	Adenocarcinoma	4-3-1.4	4	3	0	III	d	2	0.6	7.5	1.14	1.14	3.88	44	0
0	30	80	130	Negative	170	Male	No	No	No	No	72	2016-12-16	Distal gastric cancer	IV	Moderate	Adenocarcinoma	5-3-2	4	2	0	III	i	2	5.7	41.79	2.26	2.26	15.69	44	0
100	30	40	90	Positive	171	Male	No	No	No	No	68	2017-01-09	Proximal gastric cancer	III	Poor	Adenocarcinoma	4-3-2.5	4	1	0	I	m	Unkown	Unkown	Unkown	Unkown	Unkown	Unkown	43	0
170	100	90	210	Negative	172	Male	No	No	No	No	77	2017-01-17	Proximal gastric cancer	III	Moderate	Adenocarcinoma	（3-2-2）	4	2	0	III	i	5.47	8.3	2	48.02	48.02	1.46	43	0
70	60	180	260	Negative	173	Male	No	No	No	Yes	55	2017-01-17	Distal gastric cancer	III	Moderate-poor	Adenocarcinoma	4.5-3-2	4	3	0	III	i	2.59	0.5	4.69	0.6	0.6	3.55	43	0
170	50	120	190	Negative	174	Male	No	Yes	No	No	67	2017-01-17	Distal gastric cancer	III	Poor	Adenocarcinoma	3.5-3-1	4	3	0	III	i	2	3.3	5.7	0.93	0.93	10.7	43	0
210	110	120	250	Negative	175	Male	No	No	No	No	71	2017-02-09	Distal gastric cancer	III	Poor	Adenocarcinoma	2.2-1.8-0.8	2	1	0	II	i	93.8	6.3	2	2.27	Unkown	0.71	42	0
150	40	220	180	Negative	176	Male	No	No	No	No	70	2017-02-06	Distal gastric cancer	III	Poor	Adenocarcinoma	4-4.5-1.5	4	1	0	III	i	2	1.3	5.11	2.19	Unkown	14.73	42	0
220	15	400	435	Negative	177	Female	No	No	No	No	43	2017-03-04	Distal gastric cancer	III	Unkown	SRCR	3.5-3.2-1	4	1	0	III	i	2.7	0.9	8.99	1.66	9.3	10.51	41	0
150	15	140	175	Negative	178	Male	No	No	No	No	85	2017-03-07	Proximal gastric cancer	III	Poor	MUC	3.5-3-1.5/1.5-1.2-0.5	4	2	0	III	d	6.01	27.9	5.52	1.6	Unkown	12.52	24	1
5	0	16	36	Negative	179	Male	No	No	No	No	55	2017-03-23	Distal gastric cancer	III	Unkown	MUC	2.5-2-1	4	3	0	III	d	2.07	0.8	5.59	1.06	Unkown	4.47	40	0
280	70	100	190	Positive	180	Male	No	Yes	No	Yes	69	2017-04-07	Proximal gastric cancer	III	Poor	Adenocarcinoma	4-3	Unkown	Unkown	Unkown	Unkown	i	2	1.9	29.78	2.32	Unkown	9.97	40	0
300	200	220	440	Positive	181	Male	No	No	No	No	86	2017-04-17	Distal gastric cancer	III	Moderate-poor	Adenocarcinoma	8.5-5.5-2.8	4	2	0	III	i	2.75	6.3	37.1	6.49	Unkown	3.16	40	0
300	150	210	380	Positive	182	Male	No	No	Yes	No	78	2017-04-17	Distal gastric cancer	III	Moderate-poor	Adenocarcinoma	4.5-4.2-1.6	2	0	0	I	m	2	2.7	4.68	3.14	Unkown	3.55	40	0
100	25	290	235	Negative	183	Male	No	No	No	Yes	77	2017-04-24	Proximal gastric cancer	IV	Poor	Adenocarcinoma	9.5-5-1.8	4	3	0	III	d	2.99	0.9	967.15	6.17	Unkown	96.54	19	1
200	80	100	200	Negative	184	Male	No	Yes	Yes	No	64	2017-04-27	Proximal gastric cancer	III	Poor	Adenocarcinoma	4-3.5-1	4	0	0	II	i	5.35	5	88.44	1.33	Unkown	18.7	39	0
200	80	60	160	Negative	185	Male	No	No	No	No	70	2017-04-27	Distal gastric cancer	III	Poor	Adenocarcinoma	3-2-1	4	1	0	III	i	2.89	2.1	12.25	1.87	Unkown	6.25	39	0
250	50	140	210	Negative	186	Male	No	No	No	No	75	2017-05-02	Distal gastric cancer	II	Poor	Adenocarcinoma	4-3-3	Unkown	Unkown	Unkown	Unkown	i	8.8	6.4	2	6.15	Unkown	5.5	39	0
20	0	70	90	Negative	188	Male	No	Yes	Yes	No	56	2017-05-15	Proximal gastric cancer	III	Unkown	SCC	6-5	4	1	0	III	d	2.8	1.9	10.35	1.03	Unkown	5	39	0
300	40	350	410	Positive	189	Male	No	No	No	No	53	2017-05-25	Proximal gastric cancer	Unkown	Poor	Adenocarcinoma	4-2.5-2.5	4	0	0	II	d	5.69	2.3	67.24	0.2	Unkown	0.5	10	1
450	0	500	520	Positive	190	Female	No	No	No	Yes	59	2017-05-22	Distal gastric cancer	III	Moderate-poor	Adenocarcinoma	9-9-1	4	0	0	II	i	2	4.2	4.29	2.27	5.8	0.5	38	0
210	35	180	235	Negative	191	Male	No	No	No	Yes	73	2017-06-01	Distal gastric cancer	III	Moderate-poor	Adenocarcinoma	4.3-6.5-1.2	4	2	0	III	i	5.6	4.95	71.09	1.95	Unkown	7.92	38	0
120	35	120	175	Negative	192	Female	No	No	No	No	60	2017-06-01	Distal gastric cancer	II	Moderate-poor	Adenocarcinoma	3-2.5-0.8	3	2	0	II	i	2	1.4	3.26	2	3.5	1.86	38	0
0	0	20	40	Negative	193	Male	No	No	No	No	66	2017-06-05	Distal gastric cancer	III	Moderate-poor	Adenocarcinoma	7-4-1.6	4	1	0	III	i	4.59	2.9	26.92	13.57	Unkown	3.39	38	0
2	30	60	110	Negative	194	Male	Yes	No	No	Yes	64	2017-06-02	Distal gastric cancer	III	Poor	Adenocarcinoma	7.5-6.5-8	4	3	0	III	d	2	2.7	5.56	2.13	Unkown	12.64	1	1
300	95	300	415	Positive	195	Male	No	No	No	Yes	79	2017-05-30	Distal gastric cancer	III	Poor	Adenocarcinoma	3.5-3-1	4	3	0	III	m	Unkown	Unkown	Unkown	Unkown	Unkown	Unkown	24	1
0	25	80	125	Negative	196	Male	No	Yes	Yes	Yes	64	2017-06-05	Proximal gastric cancer	III	Poor	Adenocarcinoma	3.5-3.5-1.3	4	2	0	III	d	2.9	4.2	3.74	2.16	Unkown	3.65	38	0
0	0	6	26	Negative	197	Male	No	No	No	No	71	2017-06-05	Proximal gastric cancer	III	Moderate-poor	Adenocarcinoma	7.5-6-4	4	0	0	II	i	3.51	3.7	47.61	1.09	Unkown	22.09	38	0
0	0	50	70	Negative	198	Male	No	Yes	No	No	62	2017-06-12	Distal gastric cancer	III	Poor	Adenocarcinoma	8-6.5-1.8	3	3	0	III	Unkown	3.02	1.5	11.85	69.4	Unkown	13.89	38	0
0	0	70	90	Negative	199	Female	No	No	No	No	70	2017-06-13	Distal gastric cancer	III	Poor	Adenocarcinoma	2.5-1.5	3	0	0	II	m	3.41	1.9	2.91	2.51	16.7	4.86	38	0
0	25	80	125	Negative	200	Male	No	No	No	No	76	2017-06-29	Distal gastric cancer	III	Poor	Adenocarcinoma	8-5	Unkown	Unkown	Unkown	Unkown	d	4.26	1.4	13.53	1.18	Unkown	6.26	37	0
0	0	100	120	Negative	201	Male	No	No	No	No	63	2017-07-17	Proximal gastric cancer	III	Moderate	Adenocarcinoma	5-4-2	3	2	0	III	i	3.35	3.3	1672.5	0.2	Unkown	109.4	37	0
0	15	45	80	Negative	202	Male	Yes	Yes	Yes	No	63	2017-07-17	Unkown	III	Poor	Adenocarcinoma	5-3.5-1.5	4	3	0	III	d	2	2.5	2	1.19	Unkown	3.15	17	1
0	20	30	70	Negative	203	Male	No	No	No	No	63	2017-7-14	Proximal gastric cancer	III	Moderate	Adenocarcinoma	4-3-2	2	0	0	I	i	2.14	1.6	3.86	0.68	Unkown	3.34	37	0
20	0	70	90	Negative	204	Male	No	Yes	No	Yes	66	2017-07-18	Proximal gastric cancer	III	Unkown	NC	4-4-1.5	4	1	0	III	d	2.05	1.2	3.49	1.79	Unkown	12.75	16	1
30	40	100	160	Negative	205	Female	No	No	No	No	38	2017-7-17	Proximal gastric cancer	III	Poor	Adenocarcinoma	4-3	Unkown	Unkown	Unkown	Unkown	d	4.31	1.2	18.66	1.92	26	8.53	37	0
9	60	35	115	Negative	206	Female	No	No	No	No	70	2017-07-19	Distal gastric cancer	III	Moderate	Adenocarcinoma	3-3-1.5	4	2	0	III	d	3.68	1.3	3.67	1.69	8.9	12.2	37	0
50	0	120	140	Negative	207	Male	No	Yes	No	No	77	2017-07-25	Distal gastric cancer	III	Poor	Adenocarcinoma	4.5-4-1	4	1	0	III	i	2	3	73.09	1.56	Unkown	12.72	36	0
0	40	0	60	Negative	208	Male	No	Yes	No	No	76	2017-08-14	Proximal gastric cancer	Unkown	Unkown	Adenocarcinoma	8.2-5.2-3	2	0	0	I	i	2.18	18.2	2	1.92	Unkown	0.57	36	0
20	0	80	100	Negative	209	Male	No	No	No	No	57	2017-08-15	Proximal gastric cancer	I	Moderate	Adenocarcinoma	Unkown	Unkown	Unkown	Unkown	Unkown	i	5.12	4.1	419.54	13.16	Unkown	96.24	36	0
50	15	55	90	Negative	210	Male	No	Yes	Yes	No	53	2017-08-14	Distal gastric cancer	III	Moderate-poor	Adenocarcinoma	3.8-2-2-1.5	4	3	0	III	i	5.03	1.3	2	0.94	Unkown	2.21	36	0
400	31	230	336	Negative	211	Male	No	Yes	Yes	Yes	65	2013-01-10 08:10:00	Distal gastric cancer	II	Moderate-poor	Adenocarcinoma	3*2.5*3	3	1	0	II	i	5.41	1.95	6.97	1.06	7.1	Unkown	92	0
110	0	100	132	Negative	212	Male	No	Yes	Yes	No	52	2013-02-21 12:00:00	Distal gastric cancer	II	Poor	Adenocarcinoma	7.5*3.5*3	4	3	0	III	d	2.96	1.48	24.13	7.03	10.9	Unkown	23	1
130	0	70	104	Negative	213	Male	Yes	No	Yes	No	65	2013-04-16 08:00:00	Proximal gastric cancer	IV	Moderate-poor	Adenocarcinoma	11*10*1.5	4	3	0	III	i	3.06	1.2	28.44	13.75	18	Unkown	18	1
300	60	220	364	Negative	214	Male	No	No	No	No	61	2013-05-02 13:15:00	Proximal gastric cancer	III	Poor	Adenocarcinoma	2*1.7*1.5	4	2	0	III	i	929.2	0.69	9.35	4.55	6.1	Unkown	53	1
180	8	20	128	Negative	215	Female	No	No	No	Yes	61	2013-01-10 11:20:00	Distal gastric cancer	III	Moderate	Adenocarcinoma	6.7*4*3.5	4	1	0	III	i	2.01	2.28	741.4	3.7	8.6	Unkown	92	0
300	27	60	147	Negative	216	Female	No	No	No	Yes	55	2013-03-05 08:30:00	Distal gastric cancer	III	Moderate-poor	Adenocarcinoma	5*4.5*2	4	3	1	IV	m	5.82	2.08	57.2	2.8	74	Unkown	43	1
1200	350	310	710	Negative	217	Male	No	No	No	No	77	2013-04-16 12:30:00	Proximal gastric cancer	II	Poor	Adenocarcinoma	6.5*6*1.5	4	2	0	III	d	2.65	1.99	26.33	Unkown	8.9	Unkown	37	1
250	10	12	86	Negative	218	Female	No	No	No	No	37	2013-05-08 13:30:00	Distal gastric cancer	III	Poor	Adenocarcinoma	6.5*4.5*1.3	4	1	0	III	d	3.7	1.21	9.98	3.32	9.5	Unkown	42	1
120	0	15	64	Positive	219	Female	No	No	No	Yes	68	2013-01-16 08:20:00	Distal gastric cancer	II	Moderate-poor	Adenocarcinoma	4*2.2*0.9	3	3	0	III	m	2.78	392.7	9.27	1.61	30.1	Unkown	91	0
200	0	50	134	Negative	220	Male	Yes	No	No	Yes	60	2013-03-13 14:05:00	Unkown	IV	Moderate-poor	Adenocarcinoma	11*9*1.2	4	3	0	III	d	2.85	5.24	2	10.15	12.2	Unkown	8	1
20	500	550	1280	Positive	221	Male	No	No	No	No	69	2013-04-17 12:00:00	Proximal gastric cancer	IV	Moderate-poor	Adenocarcinoma	8.5*3.5*2	4	1	0	III	i	3.07	2.51	35.55	8.7	9	Unkown	7	1
200	200	120	365	Negative	222	Male	No	No	No	No	43	2013-05-09 08:30:00	Distal gastric cancer	II	Moderate	Adenocarcinoma	6.5*3.7*1	4	2	0	III	i	5.11	1.17	489.14	Unkown	23.2	Unkown	88	0
250	400	800	1350	Negative	223	Male	Yes	No	No	Yes	63	2013-01-22 08:15:00	Distal gastric cancer	II	Moderate-poor	Adenocarcinoma	5.5*5.5*1.2	4	3	0	III	m	6.59	4.86	22.95	1.11	13.1	Unkown	91	0
50	0	10	40	Negative	224	Male	No	Yes	No	Yes	55	2013-03-21 08:00:00	Distal gastric cancer	II	Poor	Adenocarcinoma	2*1*0.8	4	2	0	III	m	5.85	13.64	42.8	3.04	7.8	Unkown	26	1
220	70	220	274	Negative	225	Male	No	Yes	Yes	No	57	2013-04-24 09:00:00	Distal gastric cancer	II	Moderate-poor	Adenocarcinoma	5*4*1.2	4	3	0	III	i	2.78	1.73	11.22	1.32	4.7	Unkown	88	0
600	70	120	290	Negative	226	Male	No	No	No	Yes	54	2013-05-14 08:30:00	Distal gastric cancer	III	Moderate-poor	Adenocarcinoma	Unkown	4	3	0	III	i	12.27	3.13	10.67	1.5	6.6	5.01	53	1
750	50	70	230	Positive	227	Female	No	No	No	No	57	2013-01-24 08:30:00	Distal gastric cancer	III	Moderate-poor	Adenocarcinoma	4.5*4*1	1	3	0	II	i	6.17	3.06	10.21	2.81	8	Unkown	53	1
50	25	100	207	Negative	228	Male	No	Yes	Yes	No	71	2013-03-21 12:30:00	Distal gastric cancer	II	Moderate-poor	Adenocarcinoma	5*3*0.8	4	3	0	III	m	3.1	3.34	271.11	28.09	18	Unkown	2	1
160	15	100	145	Positive	229	Male	No	No	No	No	58	2013-04-25 09:00:00	Distal gastric cancer	Unkown	Moderate	MUC	5.5*1.5*1.3	4	3	0	III	i	1.93	29.3	2182.66	5.55	63.7	Unkown	25	1
500	90	90	210	Negative	230	Male	No	No	No	No	64	2013-05-15 09:00:00	Unkown	IV	Poor	Adenocarcinoma	Unkown	4	3	0	III	d	4.12	34.4	180.49	2.23	12.6	Unkown	2	1
250	70	70	272	Positive	231	Male	No	Yes	Yes	No	57	2013-01-29 12:00:00	Distal gastric cancer	III	Moderate	Adenocarcinoma	5*4.5*1	4	3	0	III	i	24.93	31.47	2	10.01	18.4	Unkown	38	1
200	60	300	440	Negative	232	Female	No	No	No	No	69	2013-03-27 15:50:00	Distal gastric cancer	III	Poor	Adenocarcinoma	5*4*1	4	1	0	III	i	2.36	2.37	8	5.69	7.4	Unkown	86	1
140	50	150	240	Negative	233	Male	No	Yes	Yes	Yes	66	2013-04-30 08:20:00	Distal gastric cancer	III	Poor	MUC	8*7*1.2	4	3	0	III	m	1.47	7.31	43.76	6.04	15.9	Unkown	88	0
250	95	200	371	Negative	234	Female	No	No	No	Yes	56	2013-05-15 12:30:00	Proximal gastric cancer	III	Poor	Adenocarcinoma	8*7*1.5	4	3	0	III	d	2.65	3.79	67.18	7.3	8.9	Unkown	87	0
250	0	20	70	Negative	235	Male	No	No	Yes	No	58	2013-01-30 14:10:00	Distal gastric cancer	II	Moderate	MUC	5*4.5*1	4	1	0	III	Unkown	Unkown	1.55	13.49	Unkown	14.5	Unkown	91	0
300	0	20	70	Negative	236	Male	No	No	No	No	45	2013-04-11 18:20:00	Distal gastric cancer	II	Moderate-poor	Adenocarcinoma	4*2*0.8	2	2	0	II	i	5.76	3.1	10.28	Unkown	9.3	Unkown	88	0
340	90	120	260	Positive	237	Female	No	No	No	No	49	2013-04-30 12:00:00	Distal gastric cancer	II	Moderate-poor	Adenocarcinoma	2.2*2*0.6	1	2	0	II	i	5.13	1.89	20.46	3.69	9.4	Unkown	88	0
230	0	120	160	Negative	238	Male	No	No	No	Yes	61	2013-05-23 13:00:00	Proximal gastric cancer	II	Poor	MUC	6*5.5*1	4	3	0	III	d	5.15	2	48.21	2.65	10.7	Unkown	87	0
110	8	80	138	Negative	239	Female	No	No	No	No	37	2013-06-13 12:45:00	Distal gastric cancer	III	Poor	Adenocarcinoma	7*7*1.4	4	1	0	III	m	1.46	0.58	6.46	3.1	13.06	Unkown	8	1
60	0	30	110	Negative	240	Female	No	No	No	No	75	2013-07-16 08:00:00	Unkown	II	Moderate	Adenocarcinoma	10*6*1.2	4	3	0	III	i	3.31	1.79	101.11	1.56	19.4	Unkown	12	1
130	0	50	110	Negative	241	Female	No	No	No	No	72	2013-08-27 08:00:00	Distal gastric cancer	II	Moderate	Adenocarcinoma	4*3*0.8	4	1	0	III	i	2.54	1.27	16.95	1.99	7.6	2.5	84	0
0	180	90	381	Negative	242	Male	No	No	No	Yes	76	2013-05-28 08:30:00	Distal gastric cancer	III	Moderate	Adenocarcinoma	8*7*1	3	3	0	III	i	2.58	27.75	180.31	300	10.4	11.26	8	1
450	10	130	320	Negative	243	Male	No	No	No	No	44	2013-06-14 08:00:00	Distal gastric cancer	Unkown	Poor	Adenocarcinoma	Unkown	2	2	0	II	d	4.65	0.99	2	1.28	6	Unkown	86	0
250	15	130	237	Negative	244	Male	No	No	No	No	58	2013-07-25 12:00:00	Distal gastric cancer	II	Moderate-poor	Adenocarcinoma	3*3*1.2	4	1	0	III	i	3.83	1.35	4.17	Unkown	13	Unkown	85	0
200	0	120	265	Negative	245	Female	Yes	No	No	No	52	2013-09-04 08:10:00	Proximal gastric cancer	III	Poor	Adenocarcinoma	6*2.5*1.2	4	2	0	III	d	3.95	2665.2	22.78	300	29	6.53	30	1
1000	160	530	860	Negative	246	Male	No	No	No	No	52	2013-05-28 09:10:00	Distal gastric cancer	II	Unkown	MUC	7*7*1	4	1	0	III	d	2.64	1.38	9.77	6.54	21.1	Unkown	87	0
700	50	110	210	Negative	247	Male	No	No	Yes	No	65	2013-06-27 08:00:00	Distal gastric cancer	II	Moderate-poor	Adenocarcinoma	2.5*2*1	3	2	0	III	i	1.47	1.98	310.37	5.23	6.2	Unkown	39	1
700	0	160	214	Positive	248	Female	No	No	No	Yes	50	2013-08-01 08:20:00	Unkown	IV	Poor	Adenocarcinoma	14*11*1.6	4	3	0	III	d	4.45	0.5	5.62	34.18	31.8	8.8	85	0
150	5	60	165	Negative	249	Male	No	No	No	No	68	2013-09-05 12:00:00	Distal gastric cancer	II	Moderate	Adenocarcinoma	5*4.8*1.5	4	2	0	III	i	5.23	2.62	23.7	Unkown	10.6	Unkown	57	1
400	0	350	404	Negative	250	Male	No	Yes	Yes	No	41	2013-06-07 09:10:00	Distal gastric cancer	II	Poor	Adenocarcinoma	5.5*4*2	4	3	0	III	i	2.71	1.38	20.51	2.57	12.3	Unkown	17	1
400	8	110	280	Negative	251	Male	No	Yes	Yes	No	54	2013-06-27 13:05:00	Distal gastric cancer	II	Poor	Adenocarcinoma	4.5*3*1.3	4	1	0	III	i	3	1.27	2	4.61	11.5	Unkown	86	0
270	25	160	247	Negative	252	Male	No	Yes	Yes	No	63	2013-08-14 11:30:00	Unkown	III	Poor	Adenocarcinoma	13*10*1.5	4	3	0	III	d	3.03	2.22	264.72	2.42	7.5	Unkown	9	1
500	0	150	202	Negative	253	Male	Yes	No	No	Yes	50	2013-09-06 13:15:00	Proximal gastric cancer	III	Moderate-poor	Adenocarcinoma	3*2.5*0.8	4	1	0	III	i	3.51	2.44	7.31	Unkown	21	Unkown	36	1
300	30	350	466	Positive	254	Female	No	No	No	Yes	59	2013-05-28 13:15:00	Proximal gastric cancer	II	Moderate	Adenocarcinoma	7*7*0.6	4	2	0	III	i	2.59	1.1	2	55.84	7.2	Unkown	87	0
60	0	23	73	Negative	255	Male	No	No	No	Yes	66	2013-07-04 08:30:00	Distal gastric cancer	II	Moderate-poor	Adenocarcinoma	4.5*3*1	4	2	1	IV	i	2.51	2.41	5.41	1.32	6.7	Unkown	36	1
400	30	220	390	Negative	256	Male	Yes	No	No	Yes	60	2013-08-15 13:50:00	Proximal gastric cancer	III	Moderate-poor	Adenocarcinoma	12.5*10*1.2	3	1	0	II	m	5.48	154.58	6.64	7.27	5.5	Unkown	17	1
200	10	240	364	Negative	257	Male	No	No	No	Yes	70	2013-09-11 08:30:00	Distal gastric cancer	II	Well	Adenocarcinoma	1.5*1*0.7	2	1	0	II	i	2.96	6.91	21.71	1.97	9	Unkown	37	1
650	30	20	160	Positive	258	Female	No	No	No	Yes	63	2013-06-11 09:00:00	Unkown	IV	Moderate-poor	Adenocarcinoma	12*12*2	4	2	0	III	i	4.16	1.65	19.47	7.11	13.8	Unkown	86	0
700	20	130	270	Negative	259	Female	No	No	No	Yes	53	2013-07-05 08:00:00	Distal gastric cancer	II	Unkown	SRCR	5*3.5*1.2	4	2	0	III	d	1.37	0.5	16.05	0.9	6.7	Unkown	16	1
380	75	120	330	Negative	260	Male	Yes	Yes	Yes	No	54	2013-08-16 08:15:00	Distal gastric cancer	II	Unkown	SRCR	4.5*4.6*1.6	4	1	0	III	d	4.77	4.25	5.5	Unkown	8	Unkown	84	0
700	35	170	301	Negative	261	Female	No	No	No	Yes	45	2013-06-11 12:00:00	Unkown	IV	Poor	Adenocarcinoma	14*13*1	4	3	0	III	d	2.11	0.82	7.71	1.94	12.8	Unkown	25	1
300	30	240	356	Positive	262	Male	No	Yes	Yes	Yes	60	2013-07-12 12:30:00	Distal gastric cancer	III	Moderate-poor	Adenocarcinoma	6*6*3	4	3	1	IV	i	2.87	2.87	8.81	3.35	6	Unkown	33	1
650	100	300	502	Negative	263	Female	No	No	No	No	66	2013-08-20 14:15:00	Distal gastric cancer	III	Poor	MUC	5.2*4.2*2.5	4	3	0	III	m	1.65	5.34	6.38	Unkown	7.1	Unkown	12	1
700	0	140	260	Negative	264	Female	Yes	No	No	Yes	60	2013-09-11 13:10:00	Distal gastric cancer	III	Poor	Adenocarcinoma	5.2*2.5*1.5	4	3	0	II	m	6.07	0.5	3.76	1.12	17.6	4.86	12	1
200	10	10	80	Positive	265	Male	No	No	Yes	No	63	2013-09-12 09:00:00	Distal gastric cancer	I	Moderate-poor	Adenocarcinoma	6.5*5.5*1.2	2	1	0	II	i	3.74	4.82	17.79	1.41	7.7	2.89	83	0
400	17	70	162	Positive	266	Male	No	No	No	No	49	2013-09-26 09:00:00	Proximal gastric cancer	II	Poor	Adenocarcinoma	3.5*3.5*0.7	4	1	0	III	d	2.26	2.23	8.73	1.34	9	4.11	83	0
500	30	130	240	Positive	267	Male	No	Yes	No	No	63	2013-10-16 09:00:00	Proximal gastric cancer	III	Moderate-poor	Adenocarcinoma	6*4.5*0.9	4	3	0	II	m	2.49	9.64	2133.29	16.31	11.3	Unkown	30	1
1200	400	220	766	Negative	268	Male	No	No	No	No	50	2013-11-06 15:20:00	Distal gastric cancer	II	Poor	Adenocarcinoma	6*4.5*1.2	4	3	0	III	i	0.84	2.02	15.26	20.47	13	5.64	82	0
150	10	90	210	Negative	269	Male	No	No	Yes	Yes	60	2013-09-13 09:00:00	Distal gastric cancer	II	Moderate	Adenocarcinoma	2.6*2*2	3	3	0	III	i	5.35	7.2	2	4.5	8.6	2.72	14	1
330	55	120	225	Negative	270	Female	Yes	No	No	No	42	2013-09-26 12:15:00	Distal gastric cancer	II	Poor	Adenocarcinoma	2.5*2*1	4	3	1	IV	d	4.13	97.62	233.48	5.01	24.9	Unkown	11	1
500	120	260	504	Negative	271	Male	No	Yes	Yes	No	60	2013-10-16 14:00:00	Distal gastric cancer	II	Poor	Adenocarcinoma	3*2.5*1	4	1	0	III	d	2.26	2.84	13.37	1.36	9.3	3.92	82	0
200	200	250	585	Negative	272	Female	No	No	No	Yes	64	2013-11-13 11:55:00	Distal gastric cancer	III	Poor	SRCR	5.5*5*1.7	4	2	0	III	d	3.15	1.02	2.84	92.7	10.4	3.16	81	0
50	60	160	372	Positive	273	Male	Yes	Yes	No	No	77	2013-09-13 12:40:00	Proximal gastric cancer	III	Moderate	Adenocarcinoma	7*6*2	4	2	0	III	i	2.24	1.83	13.33	4.44	20.7	5.95	54	1
181	30	140	310	Positive	274	Male	Yes	Yes	No	No	75	2013-09-26 14:35:00	Distal gastric cancer	III	Poor	MUC	7*5.5*0.8	4	1	0	III	d	1.37	2.9	22.95	8.04	10.2	7.02	83	0
1200	40	220	392	Positive	275	Female	No	No	No	Yes	59	2013-10-24 10:50:00	Distal gastric cancer	III	Poor	Adenocarcinoma	10*6*2	4	2	0	III	i	1.77	2.21	40.85	3.89	13.9	5.84	82	0
750	100	260	530	Negative	276	Male	No	No	No	No	63	2013-11-13 12:30:00	Proximal gastric cancer	III	Moderate-poor	Adenocarcinoma	7*6*2	4	2	0	III	i	1.86	2.03	6.09	7.11	8.2	3.16	81	0
330	40	160	280	Negative	277	Female	No	No	No	No	43	2013-09-18 13:00:00	Proximal gastric cancer	III	Poor	Adenocarcinoma	15*13*1.2	4	3	1	IV	d	1.7	1.03	10.18	0.89	16.6	4.92	24	1
520	10	160	290	Positive	278	Male	No	No	Yes	Yes	56	2013-09-27 10:20:00	Proximal gastric cancer	II	Unkown	SRCR	8*7*2	4	3	0	III	d	2.16	5.93	49.39	1.12	9.1	8.03	42	1
320	30	140	270	Negative	279	Male	No	No	No	No	58	2013-10-25 08:00:00	Proximal gastric cancer	II	Moderate-poor	Adenocarcinoma	6*4.5*1	4	3	0	III	m	1.74	0.89	8.31	1.29	15.4	4.48	18	1
230	50	110	270	Negative	280	Male	No	No	No	No	47	2013-11-21 12:50:00	Distal gastric cancer	II	Poor	Adenocarcinoma	2.5*2*0.5	4	2	0	II	d	2.91	1.64	10.77	2.01	8.7	7.17	81	0
210	0	7	37	Negative	281	Female	No	No	No	Yes	61	2013-09-19 03:30:00	Proximal gastric cancer	IV	Moderate-poor	Adenocarcinoma	13*12*1.5	4	1	0	III	i	1.53	0.82	33.34	2.21	8.7	6.59	83	0
230	20	150	200	Negative	282	Male	No	No	Yes	Yes	79	2013-10-04 08:50:00	Distal gastric cancer	II	Poor	Adenocarcinoma	5*4*1.8	4	2	0	III	d	2.91	1.29	4.64	1.55	28.6	3.39	20	1
450	100	390	660	Negative	283	Male	No	Yes	No	No	46	2013-11-01 09:00:00	Distal gastric cancer	III	Poor	Adenocarcinoma	6*4.8*1.5	4	3	0	III	d	2.12	2.15	5.05	1.82	3.3	3.05	25	1
70	30	160	140	Negative	284	Male	No	No	Yes	Yes	30	2013-09-25 08:20:00	Unkown	IV	Poor	Adenocarcinoma	14*14*1.4	4	2	0	III	d	1.56	1.56	12.28	Unkown	9.6	Unkown	83	0
900	200	450	774	Negative	285	Male	No	No	No	No	66	2016-08-25 08:15:00	Distal gastric cancer	II	Poor	Adenocarcinoma	2.5*2.5*1.2	4	Unkown	1	IV	m	2.49	2.26	21.15	1.53	10.9	7.04	17	1
120	40	80	158	Negative	286	Male	No	No	No	No	71	2013-11-05 08:00:00	Proximal gastric cancer	III	Moderate	MUC	5*4.7*3	4	3	0	III	i	6.66	0.84	19.16	1.56	10.7	8.3	31	1
380	130	130	330	Negative	287	Male	No	Yes	No	No	55	2013-11-22 14:30:00	Proximal gastric cancer	III	Moderate-poor	Adenocarcinoma	5.5*3*1	4	2	0	III	i	2.72	1.68	238.15	4.25	12.9	30.65	81	0
0	0	0	110	Positive	288	Male	Yes	Yes	Yes	Yes	50	2013-09-25 12:30:00	Distal gastric cancer	II	Poor	Adenocarcinoma	7*3*2	4	2	1	IV	m	2.03	2.76	12000	26.74	61.8	25	4	1
350	30	140	240	Negative	289	Male	No	Yes	No	No	45	2013-10-10 09:00:00	Distal gastric cancer	II	Poor	Adenocarcinoma	5.5*4.5*1	4	3	0	III	m	6.86	2	6.45	26.04	10	5.99	82	0
800	90	600	818	Positive	290	Female	Yes	No	No	No	68	2013-11-06 14:00:00	Distal gastric cancer	II	Poor	Adenocarcinoma	7.5*6*1.5	4	2	0	III	d	2.43	4.68	12.17	5.55	35.8	5.59	1	1
300	0	30	62	Positive	291	Female	No	No	No	No	50	2013-12-12 08:30:00	Distal gastric cancer	IV	Poor	Adenocarcinoma	8*6*1.5	4	3	0	III	d	1.4	1.18	12.86	5.21	2.8	6.92	6	1
380	0	30	125	Positive	292	Male	No	No	No	No	53	2013-12-18 08:00:00	Distal gastric cancer	III	Moderate-poor	Adenocarcinoma	7*7*2.5	4	1	0	III	d	6.25	1.29	9.08	1.03	17.4	8.82	24	1
280	100	120	290	Negative	294	Male	No	No	Yes	No	51	2014-03-27 08:15:00	Distal gastric cancer	III	Poor	MUC	6*4.5*1.2	4	1	0	III	d	1.64	3.1	33.84	25.75	11.8	5.98	77	0
300	0	420	418	Negative	295	Male	No	Yes	No	No	70	2014-06-13 08:00:00	Distal gastric cancer	II	Moderate-poor	Adenocarcinoma	3.4*3*1.2	4	2	0	III	i	2.64	1	2	0.85	8.8	3.77	74	0
30	90	220	461	Negative	296	Male	No	Yes	Yes	No	59	2013-12-18 12:50:00	Distal gastric cancer	III	Poor	Adenocarcinoma	5*3.5*1.5	4	3	0	III	d	3.21	15.96	936.93	1.8	7	168.35	5	1
550	70	180	430	Positive	297	Female	No	No	No	Yes	75	2014-03-14 08:10:00	Distal gastric cancer	II	Moderate	Adenocarcinoma	5*2.5*2	4	2	0	III	i	219.53	5.9	47.46	1.57	10.1	10.32	41	1
182	10	40	133	Negative	298	Female	No	No	No	Yes	69	2014-05-07 08:00:00	Proximal gastric cancer	III	Moderate	Adenocarcinoma	3*2*1	4	1	0	III	i	1.35	2.25	2	1.34	23.8	2.5	75	0
100	75	5	152	Negative	299	Female	No	No	No	No	77	2014-06-18 09:00:00	Distal gastric cancer	III	Moderate-poor	Adenocarcinoma	5.5*4*1.8	4	2	0	III	i	1.66	11.53	490.18	0.98	14.5	145.98	74	0
350	100	240	495	Negative	300	Male	No	Yes	No	No	65	2013-12-25 12:30:00	Distal gastric cancer	II	Moderate	Adenocarcinoma	2*2*0.5	2	1	0	II	i	1.46	2.01	8.59	1.79	11.5	7.18	80	0
500	250	380	798	Negative	301	Male	No	No	No	No	62	2014-03-20 08:32:00	Distal gastric cancer	II	Moderate-poor	Adenocarcinoma	2*2*1.5	4	3	0	III	i	2.83	2.52	18.94	9.53	237.6	7.98	13	1
600	270	370	855	Negative	302	Male	No	No	No	No	68	2014-05-08 10:50:00	Proximal gastric cancer	III	Poor	Adenocarcinoma	5*4.5*3	4	2	0	III	d	1.12	13.4	364.48	2.53	8	107.89	75	0
400	70	140	292	Negative	303	Male	No	Yes	No	Yes	52	2014-07-03 09:23:00	Distal gastric cancer	II	Moderate-poor	Adenocarcinoma	5.5*4*1.7	4	2	0	III	i	1.35	8.36	152.44	15.64	14.5	23.88	74	0
380	100	170	451	Positive	304	Male	No	Yes	Yes	No	62	2013-12-27 08:00:00	Distal gastric cancer	III	Moderate-poor	Adenocarcinoma	4*3.5*2	4	3	0	III	i	541.37	99.93	32.13	3.95	25.7	7.98	33	1
900	45	300	462	Negative	305	Female	No	No	No	No	51	2014-03-25 12:45:00	Distal gastric cancer	II	Poor	Adenocarcinoma	4.2*3.5*1.7	4	2	0	III	d	1.96	1.82	7.37	0.76	7.6	5.51	77	0
20	0	330	412	Positive	306	Male	No	No	No	No	32	2014-05-13 08:20:00	Distal gastric cancer	III	Poor	Adenocarcinoma	6*5*2	4	2	0	III	d	2.21	0.68	5	2.75	15.9	2.55	5	1
650	90	170	547	Negative	307	Male	No	No	No	No	64	2014-08-05 08:10:00	Proximal gastric cancer	II	Moderate	Adenocarcinoma	4*4*1	4	2	0	III	m	2.35	2.05	43.34	1.67	9.6	6.88	72	0
90	10	250	346	Negative	308	Male	No	No	Yes	Yes	54	2013-12-30 13:00:00	Proximal gastric cancer	II	Moderate-poor	Adenocarcinoma	4*3.8*1	4	3	0	III	i	7.61	14.31	2972.96	5.69	15.6	Unkown	0	1
400	160	250	571	Negative	309	Male	No	Yes	No	Yes	60	2014-03-25 13:50:00	Distal gastric cancer	II	Moderate-poor	Adenocarcinoma	5.2*4.8*1	4	3	0	III	i	3.38	2.97	2.38	Unkown	11.8	Unkown	10	1
400	80	180	430	Positive	310	Male	Yes	Yes	No	Yes	66	2014-05-20 09:00:00	Proximal gastric cancer	III	Moderate	Adenocarcinoma	5*4.5*2.2	4	3	1	IV	i	1.09	3.44	6.3	1	123	7.26	8	1
170	40	35	119	Positive	311	Male	No	Yes	Yes	No	77	2014-08-19 08:30:00	Proximal gastric cancer	II	Moderate	Adenocarcinoma	7.5*5.6*2.1	4	3	0	III	i	1.89	3.32	204.46	4.16	13.9	31.52	8	1
180	25	250	318	Negative	312	Male	No	No	No	No	65	2014-01-07 11:15:00	Distal gastric cancer	II	Moderate-poor	Adenocarcinoma	5.5*5*2	4	3	0	III	i	16.33	1.14	58.36	1.45	29.2	Unkown	16	1
900	260	450	803	Negative	313	Male	No	Yes	No	Yes	54	2014-04-17 08:00:00	Distal gastric cancer	III	Moderate	Adenocarcinoma	4.5*4*3	4	2	0	III	i	2.34	13.37	235.08	6.57	13.4	35.96	66	1
1500	80	160	422	Negative	314	Male	No	No	No	Yes	52	2014-05-20 15:15:00	Proximal gastric cancer	III	Poor	MUC	9*9*1.7	4	1	0	III	i	2.54	2.43	24.76	19.66	6.5	9.73	75	0
20	0	12	42	Positive	315	Female	No	No	No	Yes	74	2014-08-21 08:30:00	Distal gastric cancer	II	Moderate	Adenocarcinoma	5*5*1.8	4	2	0	III	i	3.27	0.92	2	2.75	11.5	2.5	15	1
110	8	90	178	Negative	317	Female	No	No	No	Yes	58	2014-04-23 12:15:00	Distal gastric cancer	IV	Poor	MUC	10*9.5*1.5	4	Unkown	1	IV	d	1.81	0.5	76.31	2.75	9.3	9.83	5	1
1000	0	780	982	Positive	318	Male	No	No	No	No	68	2014-06-05 08:30:00	Distal gastric cancer	II	Moderate-poor	Adenocarcinoma	5.5*4.5*1.5	3	3	0	III	i	2.62	3.32	12.69	0.98	11.5	8.97	48	1
100	0	60	90	Negative	319	Male	No	Yes	Yes	No	66	2014-09-16 08:20:00	Proximal gastric cancer	II	Moderate	Adenocarcinoma	3.5*3*1	4	3	0	III	i	5.7	25.13	44.79	3.89	43.2	37.37	14	1
70	20	55	101	Negative	320	Male	No	Yes	Yes	No	64	2015-03-24 08:00:00	Distal gastric cancer	II	Poor	Adenocarcinoma	6*5.5*1	4	0	0	II	d	2.06	1.78	3.73	Unkown	12.5	Unkown	65	0
500	250	380	704	Positive	321	Female	No	No	No	Yes	75	2016-01-21 11:30:00	Proximal gastric cancer	IV	Poor	Adenocarcinoma	10*8*1.8	4	3	1	IV	d	2.74	3.58	3.84	9.16	11.3	20.69	24	1
150	15	290	345	Positive	322	Male	No	No	No	Yes	68	2016-04-25 14:10:00	Proximal gastric cancer	II	Poor	Adenocarcinoma	8.5*6.5*2	3	1	0	II	d	3.5	2.95	22.63	9.9	16.6	15.32	51	0
100	0	190	305	Positive	323	Male	No	No	Yes	No	72	2014-09-23 08:00:00	Distal gastric cancer	II	Moderate-poor	Adenocarcinoma	4*4*1.1	4	1	0	III	i	80000	1.44	3.34	1.08	26.5	Unkown	71	0
120	65	80	175	Positive	324	Male	No	Yes	Yes	No	61	2015-04-17 08:00:00	Proximal gastric cancer	IV	Moderate-poor	Adenocarcinoma	8*6*2.8	4	3	0	III	i	1.68	3.46	201.99	2.85	14.1	23.73	43	1
250	50	220	311	Positive	325	Female	No	No	No	No	77	2016-01-21 11:30:00	Distal gastric cancer	I	Moderate	Adenocarcinoma	7*5.5*1.5	4	1	0	III	i	2.13	10.74	1122.98	3.85	18.1	329.07	55	0
170	75	60	260	Positive	326	Female	No	No	No	No	65	2016-05-09 08:15:00	Proximal gastric cancer	II	Moderate-poor	Adenocarcinoma	5*4*1.2	4	1	0	III	i	Unkown	1.08	12.41	Unkown	6.1	Unkown	51	0
50	0	80	110	Negative	327	Male	No	Yes	Yes	Yes	69	2014-09-30 08:50:00	Distal gastric cancer	III	Moderate-poor	Adenocarcinoma	8*5*1.1	4	3	0	III	m	2.67	2.2	2	1.98	12.1	1.84	19	1
1000	0	60	83	Negative	328	Female	No	No	No	Yes	58	2015-06-11 08:10:00	Proximal gastric cancer	II	Poor	Adenocarcinoma	4*3.8*1.2	4	3	0	III	d	2.18	1.36	4.39	2.22	4.8	5.73	2	1
150	20	120	170	Negative	329	Male	No	Yes	No	Yes	60	2016-01-29 08:10:00	Distal gastric cancer	II	Poor	Adenocarcinoma	14*6*1.5	4	2	0	II	d	6.74	16.8	39.15	5.92	6.4	16.4	26	1
500	90	260	400	Positive	330	Male	No	Yes	No	No	55	2016-06-30 12:40:00	Distal gastric cancer	III	Poor	Adenocarcinoma	4*3*2	4	3	0	III	d	4.04	208.67	3085.61	2.91	9.4	188.21	16	1
250	200	330	573	Positive	331	Male	No	Yes	Yes	No	76	2014-10-09 08:10:00	Distal gastric cancer	II	Poor	Adenocarcinoma	4.5*4*2	4	1	0	III	d	36.53	1.49	159.06	Unkown	14.4	Unkown	70	0
280	80	170	292	Negative	333	Male	No	No	No	Yes	52	2016-01-29 12:20:00	Distal gastric cancer	III	Poor	Adenocarcinoma	6*5*1	4	3	0	III	d	2.73	1.83	58.78	Unkown	19	Unkown	54	0
450	300	130	596	Positive	334	Male	No	No	No	No	28	2016-07-01 11:00:00	Proximal gastric cancer	I	Unkown	MUC	10.5*7.5*1.3	4	3	0	III	d	2.38	2.19	387.59	6.92	10.1	79.37	49	0
180	80	260	373	Negative	335	Female	No	No	No	No	32	2014-10-14 08:10:00	Distal gastric cancer	II	Poor	Adenocarcinoma	4*4*1.8	4	1	0	III	d	1.66	0.65	9.28	1.4	12.1	4.81	70	0
120	40	90	160	Negative	336	Male	No	Yes	Yes	No	63	2015-08-14 08:50:00	Distal gastric cancer	II	Moderate	Adenocarcinoma	4*3*2.5	4	3	0	III	i	3.04	4.39	14.48	2.24	45.4	13.13	60	0
650	600	550	1278	Positive	337	Male	Yes	Yes	No	Yes	65	2016-02-22 12:05:00	Proximal gastric cancer	II	Poor	Adenocarcinoma	7*6*1.5	4	1	0	III	i	2.42	3.06	2	1.06	10	1.68	54	0
300	150	180	363	Negative	338	Male	Yes	Yes	No	Yes	71	2016-08-03 08:00:00	Proximal gastric cancer	II	Moderate-poor	Adenocarcinoma	3.5*2.5*1	4	3	0	III	i	1.7	5.2	9.03	1.73	7.7	9.99	22	1
180	350	600	1006	Negative	339	Male	No	No	No	No	62	2014-11-04 08:10:00	Proximal gastric cancer	III	Poor	Adenocarcinoma	7*6.5*1.5	4	2	0	III	d	1.8	0.78	4.32	1.07	12	2.48	69	0
300	90	320	452	Negative	340	Male	No	Yes	Yes	Yes	66	2015-08-31 08:00:00	Distal gastric cancer	II	Poor	Adenocarcinoma	4.5*4*2	4	3	0	III	d	4.98	3.08	133.41	1.14	4.92	Unkown	59	0
250	100	380	537	Negative	341	Male	No	No	No	No	61	2016-03-28 15:33:00	Proximal gastric cancer	II	Moderate-poor	Adenocarcinoma	2.7*2.1*1.3	3	2	0	III	i	2.16	2.94	4.87	2.99	6.5	6	52	0
800	120	450	632	Negative	342	Male	No	Yes	Yes	Yes	79	2016-08-08 08:30:00	Distal gastric cancer	IV	Unkown	SRCR	9.2*7*1	4	3	0	III	d	4.4	5.86	2057.2	1.19	37.5	244.59	20	1
20	20	110	160	Negative	343	Male	No	Yes	No	No	46	2015-01-23 11:45:00	Distal gastric cancer	II	Poor	Adenocarcinoma	6*6*2.5	4	3	0	III	m	2.63	1.97	48.75	1.54	10.7	6.37	67	0
500	80	600	734	Negative	344	Male	No	Yes	Yes	No	48	2015-12-29 11:00:00	Distal gastric cancer	II	Moderate-poor	Adenocarcinoma	2.8*1.6*1	4	3	0	III	i	2.33	5.68	3.85	4.63	7.1	7.04	55	0
450	30	30	94	Negative	345	Male	No	No	No	No	63	2008-07-09 13:00:00	Proximal gastric cancer	II	Moderate-poor	Adenocarcinoma	3*2.5*1.5	4	2	0	III	i	1.72	2.05	68.2	Unkown	13.6	Unkown	90	1
80	10	45	142	Negative	346	Male	No	No	Yes	Yes	70	2016-08-10 14:18:00	Distal gastric cancer	II	Poor	Adenocarcinoma	3*2*1	4	2	0	III	i	1.32	2.51	41.33	0.83	29	16.04	48	0
30	130	320	560	Positive	347	Female	Yes	No	No	Yes	74	2017-02-23 08:00:00	Distal gastric cancer	II	Poor	Adenocarcinoma	6*6*1.5	4	0	0	III	m	2.36	0.8	36.55	0.46	12.7	11.25	8	1
350	20	130	185	Negative	348	Female	No	No	No	Yes	53	2017-05-16 08:10:00	Distal gastric cancer	IV	Poor	Adenocarcinoma	3*2*2	2	0	0	I	d	3.24	1.4	3.32	5.53	7	2.45	39	0
300	0	60	90	Positive	350	Male	Yes	Yes	Yes	No	48	2017-01-19 12:45:00	Proximal gastric cancer	IV	Moderate-poor	Adenocarcinoma	4.5*4*2.5	4	2	0	III	i	3.18	15.15	2641.54	8.92	79.3	98.49	19	1
100	100	190	394	Positive	351	Male	No	Yes	No	No	65	2017-03-23 13:45:00	Distal gastric cancer	II	Moderate-poor	Adenocarcinoma	5*4*1.4	4	1	0	III	i	4.36	8.91	7.6	8.07	15.1	9.42	40	0
150	0	90	131	Positive	352	Male	No	Yes	No	Yes	67	2017-06-19 08:35:00	Proximal gastric cancer	II	Moderate-poor	Adenocarcinoma	4.5*3.5*1.5	3	0	0	II	i	3.94	1.59	16.74	1.93	6.5	12.13	33	1
250	30	60	190	Negative	353	Male	No	Yes	Yes	No	78	2017-10-19 14:40:00	Proximal gastric cancer	II	Moderate-poor	Adenocarcinoma	3.7*3.5*1	3	2	0	III	i	3.44	3.26	5.56	4.15	5.6	5.15	33	0
300	100	570	820	Positive	355	Male	No	Yes	No	No	69	2017-04-06 15:00:00	Distal gastric cancer	II	Moderate-poor	Adenocarcinoma	4*2.8*1	4	0	0	III	i	1.79	6.59	6.01	1.43	16	6.5	40	0
80	0	20	48	Positive	356	Male	No	No	No	No	69	2017-06-21 12:30:00	Distal gastric cancer	II	Poor	Adenocarcinoma	9*5.8*3.3	4	0	0	III	m	2.66	4.16	2	1.04	29.4	0.78	37	0
600	100	260	446	Positive	357	Male	No	Yes	No	No	78	2017-12-01 08:28:00	Proximal gastric cancer	II	Moderate	Adenocarcinoma	13*5*2	4	0	0	II	i	3.36	384.67	4.05	4.09	13.7	4.46	32	0
1200	200	720	1450	Positive	358	Male	No	No	No	No	67	2016-10-26 08:00:00	Proximal gastric cancer	II	Moderate-poor	Adenocarcinoma	6*4*1.5	4	3	0	III	i	5.31	4.93	118.47	1.4	7.5	19.67	45	0
350	15	150	345	Negative	359	Female	Yes	No	No	No	60	2017-04-06 15:30:00	Proximal gastric cancer	II	Poor	Adenocarcinoma	2.9*1.5*1.5	4	1	0	III	d	3.35	3.97	6.23	7.5	10.7	7.85	23	1
300	0	40	170	Positive	360	Female	Yes	No	No	No	45	2017-08-10 08:10:00	Proximal gastric cancer	II	Poor	Adenocarcinoma	5*5*2	4	0	1	IV	d	1.72	0.89	2	2.4	7.9	4.31	36	0
50	0	2	54	Negative	361	Male	No	Yes	No	Unkown	84	2017-12-08 08:00:00	Distal gastric cancer	III	Moderate-poor	Adenocarcinoma	7*7*1.5	4	0	0	II	i	3.23	3.14	15.12	1.19	22.2	8.56	32	0
30	0	60	138	Negative	362	Female	Yes	No	No	Yes	53	2016-10-06 08:30:00	Distal gastric cancer	II	Poor	Adenocarcinoma	4.5*3*2	4	3	1	IV	d	1.93	5.63	7.06	3.4	25.2	2.44	12	1
500	70	180	590	Positive	363	Female	No	No	No	No	75	2017-05-02 08:05:00	Distal gastric cancer	II	Poor	Adenocarcinoma	4.5*4*1.5	4	3	0	III	d	1.28	0.96	14.42	1.1	21.1	7.88	39	0
1600	25	90	215	Positive	364	Female	No	No	No	Yes	52	2017-09-08 08:05:00	Unkown	IV	Poor	Adenocarcinoma	15*11.5*1.5	4	3	1	IV	d	1.23	1.27	15.9	1.43	14.8	7.36	8	1
250	30	170	350	Negative	365	Female	No	No	No	No	46	2017-01-19 11:00:00	Distal gastric cancer	II	Poor	Adenocarcinoma	3.5*2*1.7	4	1	0	III	d	5.29	1.16	6.48	4.92	29.4	3.64	43	0
450	50	150	299	Positive	366	Female	No	No	No	Yes	86	2017-05-04 15:10:00	Proximal gastric cancer	II	Moderate	Adenocarcinoma	8*7*2.8	4	0	0	II	i	2.4	13	406.89	1.06	18	45.89	39	0
250	20	55	117	Positive	367	Male	Yes	Yes	No	No	67	2017-09-14 11:50:00	Proximal gastric cancer	III	Poor	Adenocarcinoma	7*6.5*2	4	2	0	III	i	1.71	1.15	2.37	1.32	15.4	9.16	32	1
50	50	450	582	Positive	369	Male	No	Yes	No	No	82	2017-05-09 14:45:00	Distal gastric cancer	II	Poor	Adenocarcinoma	7*6*1	4	0	0	II	m	1.54	7.79	1010.22	Unkown	22.4	Unkown	14	1
700	20	180	247	Negative	370	Male	Yes	Yes	No	Yes	67	2017-09-26 08:00:00	Distal gastric cancer	II	Moderate-poor	Adenocarcinoma	6*5*0.5	4	2	0	III	m	2	0.89	7.12	0.76	9.2	4.09	34	0
30	Unkown	Unkown	Unkown	Unkown	372	Male	Unkown	Unkown	Unkown	Unkown	65	Unkown	Proximal gastric cancer	Unkown	Unkown	Adenocarcinoma	2×1.5×1cm	2	0	0	I	Unkown	Unkown	Unkown	Unkown	Unkown	Unkown	Unkown	Unkown	Unkown
0	Unkown	Unkown	Unkown	Unkown	373	Female	Unkown	Unkown	Unkown	Unkown	75	Unkown	Proximal gastric cancer	Unkown	Unkown	Adenocarcinoma	5×5×1.5cm	2	0	0	I	Unkown	Unkown	Unkown	Unkown	Unkown	Unkown	Unkown	Unkown	Unkown
0	Unkown	Unkown	Unkown	Unkown	374	Male	Unkown	Unkown	Unkown	Unkown	62	Unkown	Proximal gastric cancer	Unkown	Unkown	Adenocarcinoma	5×4×1cm	3	0	0	II	Unkown	Unkown	Unkown	Unkown	Unkown	Unkown	Unkown	Unkown	Unkown
0	Unkown	Unkown	Unkown	Unkown	375	Male	Unkown	Unkown	Unkown	Unkown	47	Unkown	Proximal gastric cancer	Unkown	Unkown	Adenocarcinoma	3.5×3×1.5cm	2	1	0	II	Unkown	Unkown	Unkown	Unkown	Unkown	Unkown	Unkown	Unkown	Unkown
40	Unkown	Unkown	Unkown	Unkown	376	Male	Unkown	Unkown	Unkown	Unkown	60	Unkown	Proximal gastric cancer	Unkown	Unkown	Adenocarcinoma	5×4.5×1cm	4	0	0	III	Unkown	Unkown	Unkown	Unkown	Unkown	Unkown	Unkown	Unkown	Unkown
0	Unkown	Unkown	Unkown	Unkown	377	Male	Unkown	Unkown	Unkown	Unkown	74	Unkown	Proximal gastric cancer	Unkown	Unkown	Adenocarcinoma	3.3×3.3×1.8cm	3	1	0	III	Unkown	Unkown	Unkown	Unkown	Unkown	Unkown	Unkown	Unkown	Unkown
0	Unkown	Unkown	Unkown	Unkown	378	Male	Unkown	Unkown	Unkown	Unkown	60	Unkown	Proximal gastric cancer	Unkown	Unkown	Adenocarcinoma	5.5×5.5×1.4cm	3	1	0	III	Unkown	Unkown	Unkown	Unkown	Unkown	Unkown	Unkown	Unkown	Unkown
0	Unkown	Unkown	Unkown	Unkown	379	Male	Unkown	Unkown	Unkown	Unkown	63	Unkown	Proximal gastric cancer	Unkown	Unkown	Adenocarcinoma	3×2×0.5cm	3	1	0	III	Unkown	Unkown	Unkown	Unkown	Unkown	Unkown	Unkown	Unkown	Unkown
0	Unkown	Unkown	Unkown	Unkown	380	Female	Unkown	Unkown	Unkown	Unkown	51	Unkown	Proximal gastric cancer	Unkown	Unkown	Adenocarcinoma	3×3×1cm	3	1	0	III	Unkown	Unkown	Unkown	Unkown	Unkown	Unkown	Unkown	Unkown	Unkown
0	Unkown	Unkown	Unkown	Unkown	381	Female	Unkown	Unkown	Unkown	Unkown	50	Unkown	Proximal gastric cancer	Unkown	Unkown	Adenocarcinoma	3.5×3×1cm	3	1	0	III	Unkown	Unkown	Unkown	Unkown	Unkown	Unkown	Unkown	Unkown	Unkown
10	Unkown	Unkown	Unkown	Unkown	382	Male	Unkown	Unkown	Unkown	Unkown	72	Unkown	Proximal gastric cancer	Unkown	Unkown	Adenocarcinoma	9×9×1cm	3	1	0	III	Unkown	Unkown	Unkown	Unkown	Unkown	Unkown	Unkown	Unkown	Unkown
400	Unkown	Unkown	Unkown	Unkown	383	Female	Unkown	Unkown	Unkown	Unkown	68	Unkown	Proximal gastric cancer	Unkown	Unkown	Adenocarcinoma	4.5×2.5×1cm	3	1	0	III	Unkown	Unkown	Unkown	Unkown	Unkown	Unkown	Unkown	Unkown	Unkown
40	Unkown	Unkown	Unkown	Unkown	384	Male	Unkown	Unkown	Unkown	Unkown	82	Unkown	Proximal gastric cancer	Unkown	Unkown	Adenocarcinoma	9×6×2cm	3	2	0	III	Unkown	Unkown	Unkown	Unkown	Unkown	Unkown	Unkown	Unkown	Unkown
0	Unkown	Unkown	Unkown	Unkown	385	Male	Unkown	Unkown	Unkown	Unkown	56	Unkown	Proximal gastric cancer	Unkown	Unkown	Adenocarcinoma	9.5×9×1.5cm	3	2	0	III	Unkown	Unkown	Unkown	Unkown	Unkown	Unkown	Unkown	Unkown	Unkown
20	Unkown	Unkown	Unkown	Unkown	386	Male	Unkown	Unkown	Unkown	Unkown	50	Unkown	Proximal gastric cancer	Unkown	Unkown	Adenocarcinoma	4.3×4×1.8cm	4	2	0	III	Unkown	Unkown	Unkown	Unkown	Unkown	Unkown	Unkown	Unkown	Unkown
200	Unkown	Unkown	Unkown	Unkown	387	Male	Unkown	Unkown	Unkown	Unkown	59	Unkown	Proximal gastric cancer	Unkown	Unkown	Adenocarcinoma	3×2×1cm	4	2	0	III	Unkown	Unkown	Unkown	Unkown	Unkown	Unkown	Unkown	Unkown	Unkown
70	Unkown	Unkown	Unkown	Unkown	388	Male	Unkown	Unkown	Unkown	Unkown	57	Unkown	Proximal gastric cancer	Unkown	Unkown	Adenocarcinoma	4.5×3.5×1.5cm	2	3	0	III	Unkown	Unkown	Unkown	Unkown	Unkown	Unkown	Unkown	Unkown	Unkown
45	Unkown	Unkown	Unkown	Unkown	389	Male	Unkown	Unkown	Unkown	Unkown	58	Unkown	Proximal gastric cancer	Unkown	Unkown	Adenocarcinoma	8.5×6×0.5cm	2	3	0	III	Unkown	Unkown	Unkown	Unkown	Unkown	Unkown	Unkown	Unkown	Unkown
20	Unkown	Unkown	Unkown	Unkown	390	Male	Unkown	Unkown	Unkown	Unkown	62	Unkown	Proximal gastric cancer	Unkown	Unkown	Adenocarcinoma	5×5×2cm	2	3	0	III	Unkown	Unkown	Unkown	Unkown	Unkown	Unkown	Unkown	Unkown	Unkown
140	Unkown	Unkown	Unkown	Unkown	391	Female	Unkown	Unkown	Unkown	Unkown	73	Unkown	Proximal gastric cancer	Unkown	Unkown	Adenocarcinoma	7.5×7.5×1.5cm	3	3	0	III	Unkown	Unkown	Unkown	Unkown	Unkown	Unkown	Unkown	Unkown	Unkown
0	Unkown	Unkown	Unkown	Unkown	392	Male	Unkown	Unkown	Unkown	Unkown	54	Unkown	Proximal gastric cancer	Unkown	Unkown	Adenocarcinoma	10×7×4cm	4	3	0	III	Unkown	Unkown	Unkown	Unkown	Unkown	Unkown	Unkown	Unkown	Unkown
0	Unkown	Unkown	Unkown	Unkown	393	Male	Unkown	Unkown	Unkown	Unkown	64	Unkown	Proximal gastric cancer	Unkown	Unkown	Adenocarcinoma	9×8×3cm	4	3	0	III	Unkown	Unkown	Unkown	Unkown	Unkown	Unkown	Unkown	Unkown	Unkown
15	Unkown	Unkown	Unkown	Unkown	394	Male	Unkown	Unkown	Unkown	Unkown	87	Unkown	Proximal gastric cancer	Unkown	Unkown	Adenocarcinoma	3.5×3×1cm	4	3	0	III	Unkown	Unkown	Unkown	Unkown	Unkown	Unkown	Unkown	Unkown	Unkown
110	Unkown	Unkown	Unkown	Unkown	395	Male	Unkown	Unkown	Unkown	Unkown	72	Unkown	Proximal gastric cancer	Unkown	Unkown	Adenocarcinoma	6×4.5×1cm	3	3	0	III	Unkown	Unkown	Unkown	Unkown	Unkown	Unkown	Unkown	Unkown	Unkown
90	Unkown	Unkown	Unkown	Unkown	396	Male	Unkown	Unkown	Unkown	Unkown	76	Unkown	Proximal gastric cancer	Unkown	Unkown	Adenocarcinoma	8×8×3cm	4	3	0	III	Unkown	Unkown	Unkown	Unkown	Unkown	Unkown	Unkown	Unkown	Unkown
220	Unkown	Unkown	Unkown	Unkown	397	Female	Unkown	Unkown	Unkown	Unkown	80	Unkown	Proximal gastric cancer	Unkown	Unkown	Adenocarcinoma	4×3×1cm	4	3	0	III	Unkown	Unkown	Unkown	Unkown	Unkown	Unkown	Unkown	Unkown	Unkown
10	Unkown	Unkown	Unkown	Unkown	398	Male	Unkown	Unkown	Unkown	Unkown	60	Unkown	Proximal gastric cancer	Unkown	Unkown	Adenocarcinoma	7×5×1cm	3	3	0	III	Unkown	Unkown	Unkown	Unkown	Unkown	Unkown	Unkown	Unkown	Unkown
0	Unkown	Unkown	Unkown	Unkown	399	Male	Unkown	Unkown	Unkown	Unkown	58	Unkown	Proximal gastric cancer	Unkown	Unkown	Adenocarcinoma	4×3×1cm	3	3	0	III	Unkown	Unkown	Unkown	Unkown	Unkown	Unkown	Unkown	Unkown	Unkown
0	Unkown	Unkown	Unkown	Unkown	400	Male	Unkown	Unkown	Unkown	Unkown	70	Unkown	Proximal gastric cancer	Unkown	Unkown	Adenocarcinoma	5×3.5×1.5cm	3	3	0	III	Unkown	Unkown	Unkown	Unkown	Unkown	Unkown	Unkown	Unkown	Unkown
100	Unkown	Unkown	Unkown	Unkown	401	Male	Unkown	Unkown	Unkown	Unkown	47	Unkown	Proximal gastric cancer	Unkown	Unkown	Adenocarcinoma	8×6×3cm	3	3	0	III	Unkown	Unkown	Unkown	Unkown	Unkown	Unkown	Unkown	Unkown	Unkown
20	Unkown	Unkown	Unkown	Unkown	402	Female	Unkown	Unkown	Unkown	Unkown	28	Unkown	Proximal gastric cancer	Unkown	Unkown	Adenocarcinoma	3.5×3×0.5cm	4	3	0	III	Unkown	Unkown	Unkown	Unkown	Unkown	Unkown	Unkown	Unkown	Unkown
200	Unkown	Unkown	Unkown	Unkown	403	Male	Unkown	Unkown	Unkown	Unkown	61	Unkown	Proximal gastric cancer	Unkown	Unkown	Adenocarcinoma	5×5×1.5cm	3	3	0	III	Unkown	Unkown	Unkown	Unkown	Unkown	Unkown	Unkown	Unkown	Unkown
50	Unkown	Unkown	Unkown	Unkown	404	Female	Unkown	Unkown	Unkown	Unkown	36	Unkown	Proximal gastric cancer	Unkown	Unkown	Adenocarcinoma	5×4×3cm	4	3	0	III	Unkown	Unkown	Unkown	Unkown	Unkown	Unkown	Unkown	Unkown	Unkown
15	Unkown	Unkown	Unkown	Unkown	405	Male	Unkown	Unkown	Unkown	Unkown	65	Unkown	Proximal gastric cancer	Unkown	Unkown	Adenocarcinoma	4×3×1cm	4	3	0	III	Unkown	Unkown	Unkown	Unkown	Unkown	Unkown	Unkown	Unkown	Unkown
100	Unkown	Unkown	Unkown	Unkown	406	Male	Unkown	Unkown	Unkown	Unkown	46	Unkown	Proximal gastric cancer	Unkown	Unkown	Adenocarcinoma	4×3×1cm	3	3	0	III	Unkown	Unkown	Unkown	Unkown	Unkown	Unkown	Unkown	Unkown	Unkown
0	Unkown	Unkown	Unkown	Unkown	407	Male	Unkown	Unkown	Unkown	Unkown	52	Unkown	Proximal gastric cancer	Unkown	Unkown	Adenocarcinoma	4×3×1cm	3	3	0	III	Unkown	Unkown	Unkown	Unkown	Unkown	Unkown	Unkown	Unkown	Unkown
200	Unkown	Unkown	Unkown	Unkown	408	Male	Unkown	Unkown	Unkown	Unkown	66	Unkown	Proximal gastric cancer	Unkown	Unkown	Adenocarcinoma	3×3×1cm	4	3	0	III	Unkown	Unkown	Unkown	Unkown	Unkown	Unkown	Unkown	Unkown	Unkown
220	Unkown	Unkown	Unkown	Unkown	409	Male	Unkown	Unkown	Unkown	Unkown	64	Unkown	Proximal gastric cancer	Unkown	Unkown	Adenocarcinoma	3×3×1cm	4	3	0	III	Unkown	Unkown	Unkown	Unkown	Unkown	Unkown	Unkown	Unkown	Unkown
250	Unkown	Unkown	Unkown	Unkown	410	Male	Unkown	Unkown	Unkown	Unkown	55	Unkown	Proximal gastric cancer	Unkown	Unkown	Adenocarcinoma	5×5×1.2cm	3	3	0	III	Unkown	Unkown	Unkown	Unkown	Unkown	Unkown	Unkown	Unkown	Unkown
350	Unkown	Unkown	Unkown	Unkown	411	Male	Unkown	Unkown	Unkown	Unkown	51	Unkown	Proximal gastric cancer	Unkown	Unkown	Adenocarcinoma	4×3×1cm	3	3	0	III	Unkown	Unkown	Unkown	Unkown	Unkown	Unkown	Unkown	Unkown	Unkown
50	Unkown	Unkown	Unkown	Unkown	412	Male	Unkown	Unkown	Unkown	Unkown	67	Unkown	Proximal gastric cancer	Unkown	Unkown	Adenocarcinoma	7.5×7×2cm	4	3	0	III	Unkown	Unkown	Unkown	Unkown	Unkown	Unkown	Unkown	Unkown	Unkown
150	Unkown	Unkown	Unkown	Unkown	413	Female	Unkown	Unkown	Unkown	Unkown	53	Unkown	Proximal gastric cancer	Unkown	Unkown	Adenocarcinoma	7×6.5×1.5cm	3	3	0	III	Unkown	Unkown	Unkown	Unkown	Unkown	Unkown	Unkown	Unkown	Unkown
0	Unkown	Unkown	Unkown	Unkown	414	Female	Unkown	Unkown	Unkown	Unkown	68	Unkown	Proximal gastric cancer	Unkown	Unkown	Adenocarcinoma	4×2.5×0.5cm	4	2	0	III	Unkown	Unkown	Unkown	Unkown	Unkown	Unkown	Unkown	Unkown	Unkown
80	Unkown	Unkown	Unkown	Unkown	415	Male	Unkown	Unkown	Unkown	Unkown	59	Unkown	Proximal gastric cancer	Unkown	Unkown	Adenocarcinoma	3×2×1cm	3	2	0	III	Unkown	Unkown	Unkown	Unkown	Unkown	Unkown	Unkown	Unkown	Unkown
0	Unkown	Unkown	Unkown	Unkown	416	Female	Unkown	Unkown	Unkown	Unkown	70	Unkown	Proximal gastric cancer	Unkown	Unkown	Adenocarcinoma	6×6×2cm	3	2	0	III	Unkown	Unkown	Unkown	Unkown	Unkown	Unkown	Unkown	Unkown	Unkown
200	Unkown	Unkown	Unkown	Unkown	417	Male	Unkown	Unkown	Unkown	Unkown	81	Unkown	Proximal gastric cancer	Unkown	Unkown	Adenocarcinoma	9×8×3cm	4	2	0	III	Unkown	Unkown	Unkown	Unkown	Unkown	Unkown	Unkown	Unkown	Unkown
0	Unkown	Unkown	Unkown	Unkown	418	Male	Unkown	Unkown	Unkown	Unkown	54	Unkown	Proximal gastric cancer	Unkown	Unkown	Adenocarcinoma	4×3×1cm	3	2	0	III	Unkown	Unkown	Unkown	Unkown	Unkown	Unkown	Unkown	Unkown	Unkown
90	Unkown	Unkown	Unkown	Unkown	419	Female	Unkown	Unkown	Unkown	Unkown	69	Unkown	Proximal gastric cancer	Unkown	Unkown	Adenocarcinoma	6×5×0.5cm	3	2	0	III	Unkown	Unkown	Unkown	Unkown	Unkown	Unkown	Unkown	Unkown	Unkown
60	Unkown	Unkown	Unkown	Unkown	420	Male	Unkown	Unkown	Unkown	Unkown	47	Unkown	Proximal gastric cancer	Unkown	Unkown	Adenocarcinoma	8×6×2cm	3	2	0	III	Unkown	Unkown	Unkown	Unkown	Unkown	Unkown	Unkown	Unkown	Unkown
0	Unkown	Unkown	Unkown	Unkown	421	Male	Unkown	Unkown	Unkown	Unkown	67	Unkown	Proximal gastric cancer	Unkown	Unkown	Adenocarcinoma	5×4×1cm	4	2	0	III	Unkown	Unkown	Unkown	Unkown	Unkown	Unkown	Unkown	Unkown	Unkown
10	Unkown	Unkown	Unkown	Unkown	422	Male	Unkown	Unkown	Unkown	Unkown	60	Unkown	Proximal gastric cancer	Unkown	Unkown	Adenocarcinoma	4×3×2cm	3	2	0	III	Unkown	Unkown	Unkown	Unkown	Unkown	Unkown	Unkown	Unkown	Unkown
100	Unkown	Unkown	Unkown	Unkown	423	Male	Unkown	Unkown	Unkown	Unkown	60	Unkown	Proximal gastric cancer	Unkown	Unkown	Adenocarcinoma	4×3×2cm	3	2	0	III	Unkown	Unkown	Unkown	Unkown	Unkown	Unkown	Unkown	Unkown	Unkown
30	Unkown	Unkown	Unkown	Unkown	424	Male	Unkown	Unkown	Unkown	Unkown	64	Unkown	Proximal gastric cancer	Unkown	Unkown	Adenocarcinoma	8×7×2cm	4	2	0	III	Unkown	Unkown	Unkown	Unkown	Unkown	Unkown	Unkown	Unkown	Unkown
200	Unkown	Unkown	Unkown	Unkown	425	Male	Unkown	Unkown	Unkown	Unkown	80	Unkown	Proximal gastric cancer	Unkown	Unkown	Adenocarcinoma	3×3×0.2cm	4	2	0	III	Unkown	Unkown	Unkown	Unkown	Unkown	Unkown	Unkown	Unkown	Unkown
70	Unkown	Unkown	Unkown	Unkown	426	Female	Unkown	Unkown	Unkown	Unkown	61	Unkown	Proximal gastric cancer	Unkown	Unkown	Adenocarcinoma	3×3×0.6cm	3	2	0	III	Unkown	Unkown	Unkown	Unkown	Unkown	Unkown	Unkown	Unkown	Unkown
0	Unkown	Unkown	Unkown	Unkown	427	Male	Unkown	Unkown	Unkown	Unkown	53	Unkown	Proximal gastric cancer	Unkown	Unkown	Adenocarcinoma	7×6×3cm	3	2	0	III	Unkown	Unkown	Unkown	Unkown	Unkown	Unkown	Unkown	Unkown	Unkown
15	Unkown	Unkown	Unkown	Unkown	428	Male	Unkown	Unkown	Unkown	Unkown	70	Unkown	Proximal gastric cancer	Unkown	Unkown	Adenocarcinoma	4×3×0.8cm	3	2	0	III	Unkown	Unkown	Unkown	Unkown	Unkown	Unkown	Unkown	Unkown	Unkown
20	Unkown	Unkown	Unkown	Unkown	429	Male	Unkown	Unkown	Unkown	Unkown	69	Unkown	Proximal gastric cancer	Unkown	Unkown	Adenocarcinoma	6×5×1cm	3	2	0	III	Unkown	Unkown	Unkown	Unkown	Unkown	Unkown	Unkown	Unkown	Unkown
25	Unkown	Unkown	Unkown	Unkown	430	Male	Unkown	Unkown	Unkown	Unkown	65	Unkown	Proximal gastric cancer	Unkown	Unkown	Adenocarcinoma	3×2×1cm	4	2	0	III	Unkown	Unkown	Unkown	Unkown	Unkown	Unkown	Unkown	Unkown	Unkown
40	Unkown	Unkown	Unkown	Unkown	431	Male	Unkown	Unkown	Unkown	Unkown	54	Unkown	Proximal gastric cancer	Unkown	Unkown	Adenocarcinoma	4.5×4.5×1cm	3	2	0	III	Unkown	Unkown	Unkown	Unkown	Unkown	Unkown	Unkown	Unkown	Unkown
0	Unkown	Unkown	Unkown	Unkown	432	Male	Unkown	Unkown	Unkown	Unkown	70	Unkown	Proximal gastric cancer	Unkown	Unkown	Adenocarcinoma	9×5×2.3cm	3	2	1	IV	Unkown	Unkown	Unkown	Unkown	Unkown	Unkown	Unkown	Unkown	Unkown
110	Unkown	Unkown	Unkown	Unkown	433	Male	Unkown	Unkown	Unkown	Unkown	58	Unkown	Proximal gastric cancer	Unkown	Unkown	Adenocarcinoma	10.5×6.5×2cm	Unkown	2	1	IV	Unkown	Unkown	Unkown	Unkown	Unkown	Unkown	Unkown	Unkown	Unkown
0	Unkown	Unkown	Unkown	Unkown	434	Female	Unkown	Unkown	Unkown	Unkown	60	Unkown	Proximal gastric cancer	Unkown	Unkown	Adenocarcinoma	6×5cm	4	3	1	IV	Unkown	Unkown	Unkown	Unkown	Unkown	Unkown	Unkown	Unkown	Unkown
0	Unkown	Unkown	Unkown	Unkown	435	Male	Unkown	Unkown	Unkown	Unkown	70	Unkown	Proximal gastric cancer	Unkown	Unkown	Adenocarcinoma	8×6×0.5cm	3	3	1	IV	Unkown	Unkown	Unkown	Unkown	Unkown	Unkown	Unkown	Unkown	Unkown
100	Unkown	Unkown	Unkown	Unkown	436	Male	Unkown	Unkown	Unkown	Unkown	60	Unkown	Proximal gastric cancer	Unkown	Unkown	Adenocarcinoma	5×5×1.5cm	Unkown	3	1	IV	Unkown	Unkown	Unkown	Unkown	Unkown	Unkown	Unkown	Unkown	Unkown
0	Unkown	Unkown	Unkown	Unkown	437	Male	Unkown	Unkown	Unkown	Unkown	66	Unkown	Proximal gastric cancer	Unkown	Unkown	Adenocarcinoma	7×6.5×2cm	3	1	0	III	Unkown	Unkown	Unkown	Unkown	Unkown	Unkown	Unkown	21	1
160	Unkown	Unkown	Unkown	Unkown	438	Female	Unkown	Unkown	Unkown	Unkown	70	Unkown	Proximal gastric cancer	Unkown	Unkown	Adenocarcinoma	11×5×1.5cm	3	2	0	III	Unkown	Unkown	Unkown	Unkown	Unkown	Unkown	Unkown	25	1
80	Unkown	Unkown	Unkown	Unkown	439	Male	Unkown	Unkown	Unkown	Unkown	71	Unkown	Proximal gastric cancer	Unkown	Unkown	Adenocarcinoma	3×2.5×1cm	3	2	0	III	Unkown	Unkown	Unkown	Unkown	Unkown	Unkown	Unkown	21	1
50	Unkown	Unkown	Unkown	Unkown	440	Male	Unkown	Unkown	Unkown	Unkown	75	Unkown	Proximal gastric cancer	Unkown	Unkown	Adenocarcinoma	6.5×5.5×1.5cm	3	1	0	III	Unkown	Unkown	Unkown	Unkown	Unkown	Unkown	Unkown	7	1
110	Unkown	Unkown	Unkown	Unkown	441	Male	Unkown	Unkown	Unkown	Unkown	71	Unkown	Proximal gastric cancer	Unkown	Unkown	Adenocarcinoma	8×7×1.5cm	4	3	0	III	Unkown	Unkown	Unkown	Unkown	Unkown	Unkown	Unkown	15	1
250	Unkown	Unkown	Unkown	Unkown	442	Male	Unkown	Unkown	Unkown	Unkown	53	Unkown	Proximal gastric cancer	Unkown	Unkown	Adenocarcinoma	4×3×1.5cm	2	0	0	I	Unkown	Unkown	Unkown	Unkown	Unkown	Unkown	Unkown	78	0
10	Unkown	Unkown	Unkown	Unkown	443	Male	Unkown	Unkown	Unkown	Unkown	58	Unkown	Proximal gastric cancer	Unkown	Unkown	Adenocarcinoma	5×4×2cm	Unkown	3	1	IV	Unkown	Unkown	Unkown	Unkown	Unkown	Unkown	Unkown	10	1
200	Unkown	Unkown	Unkown	Unkown	444	Male	Unkown	Unkown	Unkown	Unkown	62	Unkown	Proximal gastric cancer	Unkown	Unkown	Adenocarcinoma	5×3.5×1cm	3	0	0	II	Unkown	Unkown	Unkown	Unkown	Unkown	Unkown	Unkown	74	0
100	Unkown	Unkown	Unkown	Unkown	445	Male	Unkown	Unkown	Unkown	Unkown	74	Unkown	Proximal gastric cancer	Unkown	Unkown	Adenocarcinoma	4×3.5×1cm	3	0	0	II	Unkown	Unkown	Unkown	Unkown	Unkown	Unkown	Unkown	44	1
110	Unkown	Unkown	Unkown	Unkown	446	Female	Unkown	Unkown	Unkown	Unkown	79	Unkown	Proximal gastric cancer	Unkown	Unkown	Adenocarcinoma	7.5×7.5×1cm	3	1	0	III	Unkown	Unkown	Unkown	Unkown	Unkown	Unkown	Unkown	4	1
300	Unkown	Unkown	Unkown	Unkown	447	Male	Unkown	Unkown	Unkown	Unkown	70	Unkown	Proximal gastric cancer	Unkown	Unkown	Adenocarcinoma	7×6×2cm	3	3	0	III	Unkown	Unkown	Unkown	Unkown	Unkown	Unkown	Unkown	42	1
200	Unkown	Unkown	Unkown	Unkown	448	Male	Unkown	Unkown	Unkown	Unkown	79	Unkown	Proximal gastric cancer	Unkown	Unkown	Adenocarcinoma	4×4×1.5cm	3	3	0	III	Unkown	Unkown	Unkown	Unkown	Unkown	Unkown	Unkown	9	1
430	Unkown	Unkown	Unkown	Unkown	449	Male	Unkown	Unkown	Unkown	Unkown	74	Unkown	Proximal gastric cancer	Unkown	Unkown	Adenocarcinoma	4×3×1cm	3	0	0	II	Unkown	Unkown	Unkown	Unkown	Unkown	Unkown	Unkown	19	1
400	Unkown	Unkown	Unkown	Unkown	450	Male	Unkown	Unkown	Unkown	Unkown	62	Unkown	Proximal gastric cancer	Unkown	Unkown	Adenocarcinoma	2×2×0.5cm	2	0	0	I	Unkown	Unkown	Unkown	Unkown	Unkown	Unkown	Unkown	73	0
530	Unkown	Unkown	Unkown	Unkown	451	Female	Unkown	Unkown	Unkown	Unkown	79	Unkown	Proximal gastric cancer	Unkown	Unkown	Adenocarcinoma	6×5.5×1.5cm	3	0	0	II	Unkown	Unkown	Unkown	Unkown	Unkown	Unkown	Unkown	72	0
200	Unkown	Unkown	Unkown	Unkown	452	Male	Unkown	Unkown	Unkown	Unkown	75	Unkown	Proximal gastric cancer	Unkown	Unkown	Adenocarcinoma	4×3.5×1.5cm	3	0	0	II	Unkown	Unkown	Unkown	Unkown	Unkown	Unkown	Unkown	69	0
250	Unkown	Unkown	Unkown	Unkown	453	Male	Unkown	Unkown	Unkown	Unkown	73	Unkown	Proximal gastric cancer	Unkown	Unkown	Adenocarcinoma	7×4.5×1cm	3	0	0	II	Unkown	Unkown	Unkown	Unkown	Unkown	Unkown	Unkown	18	1
30	Unkown	Unkown	Unkown	Unkown	454	Male	Unkown	Unkown	Unkown	Unkown	74	Unkown	Proximal gastric cancer	Unkown	Unkown	Adenocarcinoma	6×6×1cm	2	0	0	I	Unkown	Unkown	Unkown	Unkown	Unkown	Unkown	Unkown	69	0
60	Unkown	Unkown	Unkown	Unkown	455	Male	Unkown	Unkown	Unkown	Unkown	61	Unkown	Proximal gastric cancer	Unkown	Unkown	Adenocarcinoma	5×5×3cm	3	2	0	III	Unkown	Unkown	Unkown	Unkown	Unkown	Unkown	Unkown	24	1
400	Unkown	Unkown	Unkown	Unkown	456	Male	Unkown	Unkown	Unkown	Unkown	68	Unkown	Proximal gastric cancer	Unkown	Unkown	Adenocarcinoma	5×4×2cm	3	1	0	III	Unkown	Unkown	Unkown	Unkown	Unkown	Unkown	Unkown	69	0
120	Unkown	Unkown	Unkown	Unkown	457	Male	Unkown	Unkown	Unkown	Unkown	72	Unkown	Proximal gastric cancer	Unkown	Unkown	Adenocarcinoma	5×4×2cm	3	0	0	II	Unkown	Unkown	Unkown	Unkown	Unkown	Unkown	Unkown	69	0
580	Unkown	Unkown	Unkown	Unkown	458	Male	Unkown	Unkown	Unkown	Unkown	77	Unkown	Proximal gastric cancer	Unkown	Unkown	Adenocarcinoma	6.5×5×2.5cm	3	0	0	II	Unkown	Unkown	Unkown	Unkown	Unkown	Unkown	Unkown	68	0
60	Unkown	Unkown	Unkown	Unkown	459	Female	Unkown	Unkown	Unkown	Unkown	75	Unkown	Proximal gastric cancer	Unkown	Unkown	Adenocarcinoma	4×4×2cm	3	0	0	II	Unkown	Unkown	Unkown	Unkown	Unkown	Unkown	Unkown	11	1
50	Unkown	Unkown	Unkown	Unkown	460	Male	Unkown	Unkown	Unkown	Unkown	75	Unkown	Proximal gastric cancer	Unkown	Unkown	Adenocarcinoma	8×5×4cm	3	0	0	II	Unkown	Unkown	Unkown	Unkown	Unkown	Unkown	Unkown	3	1
1000	Unkown	Unkown	Unkown	Unkown	461	Male	Unkown	Unkown	Unkown	Unkown	75	Unkown	Proximal gastric cancer	Unkown	Unkown	Adenocarcinoma	8×8×1.5cm	3	2	0	III	Unkown	Unkown	Unkown	Unkown	Unkown	Unkown	Unkown	65	0
250	Unkown	Unkown	Unkown	Unkown	462	Male	Unkown	Unkown	Unkown	Unkown	68	Unkown	Proximal gastric cancer	Unkown	Unkown	Adenocarcinoma	2.5×1.5×0.5cm	3	0	0	II	Unkown	Unkown	Unkown	Unkown	Unkown	Unkown	Unkown	64	0
110	Unkown	Unkown	Unkown	Unkown	463	Male	Unkown	Unkown	Unkown	Unkown	74	Unkown	Proximal gastric cancer	Unkown	Unkown	Adenocarcinoma	5×2.5×1cm	3	2	0	III	Unkown	Unkown	Unkown	Unkown	Unkown	Unkown	Unkown	12	1
20	Unkown	Unkown	Unkown	Unkown	464	Male	Unkown	Unkown	Unkown	Unkown	71	Unkown	Proximal gastric cancer	Unkown	Unkown	Adenocarcinoma	5×4.5×1cm	4	2	0	III	Unkown	Unkown	Unkown	Unkown	Unkown	Unkown	Unkown	48	1
0	Unkown	Unkown	Unkown	Unkown	465	Male	Unkown	Unkown	Unkown	Unkown	75	Unkown	Proximal gastric cancer	Unkown	Unkown	Adenocarcinoma	6×4×2cm	3	3	0	III	Unkown	Unkown	Unkown	Unkown	Unkown	Unkown	Unkown	11	1
100	Unkown	Unkown	Unkown	Unkown	466	Male	Unkown	Unkown	Unkown	Unkown	61	Unkown	Proximal gastric cancer	Unkown	Unkown	Adenocarcinoma	7×6×2cm	3	3	0	III	Unkown	Unkown	Unkown	Unkown	Unkown	Unkown	Unkown	62	0
160	Unkown	Unkown	Unkown	Unkown	467	Male	Unkown	Unkown	Unkown	Unkown	84	Unkown	Proximal gastric cancer	Unkown	Unkown	Adenocarcinoma	3.5×3.5×1cm	3	1	0	III	Unkown	Unkown	Unkown	Unkown	Unkown	Unkown	Unkown	21	1
100	Unkown	Unkown	Unkown	Unkown	468	Male	Unkown	Unkown	Unkown	Unkown	73	Unkown	Proximal gastric cancer	Unkown	Unkown	Adenocarcinoma	8×4×1.5cm	3	2	0	III	Unkown	Unkown	Unkown	Unkown	Unkown	Unkown	Unkown	13	1
50	Unkown	Unkown	Unkown	Unkown	469	Male	Unkown	Unkown	Unkown	Unkown	56	Unkown	Proximal gastric cancer	Unkown	Unkown	Adenocarcinoma	10×7×2cm	3	2	0	III	Unkown	Unkown	Unkown	Unkown	Unkown	Unkown	Unkown	15	1
120	Unkown	Unkown	Unkown	Unkown	470	Male	Unkown	Unkown	Unkown	Unkown	54	Unkown	Proximal gastric cancer	Unkown	Unkown	Adenocarcinoma	5×4×1.5cm	3	2	0	III	Unkown	Unkown	Unkown	Unkown	Unkown	Unkown	Unkown	22	1
50	Unkown	Unkown	Unkown	Unkown	471	Male	Unkown	Unkown	Unkown	Unkown	66	Unkown	Proximal gastric cancer	Unkown	Unkown	Adenocarcinoma	5×5×1.5cm	3	2	0	III	Unkown	Unkown	Unkown	Unkown	Unkown	Unkown	Unkown	23	1
0	Unkown	Unkown	Unkown	Unkown	472	Male	Unkown	Unkown	Unkown	Unkown	65	Unkown	Proximal gastric cancer	Unkown	Unkown	Adenocarcinoma	4×4×1cm	3	1	0	III	Unkown	Unkown	Unkown	Unkown	Unkown	Unkown	Unkown	59	0
200	Unkown	Unkown	Unkown	Unkown	473	Male	Unkown	Unkown	Unkown	Unkown	72	Unkown	Proximal gastric cancer	Unkown	Unkown	Adenocarcinoma	10×7×1.3cm	3	2	0	III	Unkown	Unkown	Unkown	Unkown	Unkown	Unkown	Unkown	14	1
300	Unkown	Unkown	Unkown	Unkown	474	Female	Unkown	Unkown	Unkown	Unkown	68	Unkown	Proximal gastric cancer	Unkown	Unkown	Adenocarcinoma	7×7×3cm	3	2	0	III	Unkown	Unkown	Unkown	Unkown	Unkown	Unkown	Unkown	10	1
300	Unkown	Unkown	Unkown	Unkown	475	Female	Unkown	Unkown	Unkown	Unkown	65	Unkown	Proximal gastric cancer	Unkown	Unkown	Adenocarcinoma	4.5×3.5×1cm	3	1	0	III	Unkown	Unkown	Unkown	Unkown	Unkown	Unkown	Unkown	58	0
400	Unkown	Unkown	Unkown	Unkown	476	Female	Unkown	Unkown	Unkown	Unkown	81	Unkown	Proximal gastric cancer	Unkown	Unkown	Adenocarcinoma	7×7×2cm	3	0	0	II	Unkown	Unkown	Unkown	Unkown	Unkown	Unkown	Unkown	4	1
100	Unkown	Unkown	Unkown	Unkown	477	Male	Unkown	Unkown	Unkown	Unkown	44	Unkown	Proximal gastric cancer	Unkown	Unkown	Adenocarcinoma	8×8×3cm	3	0	0	II	Unkown	Unkown	Unkown	Unkown	Unkown	Unkown	Unkown	56	0
170	Unkown	Unkown	Unkown	Unkown	478	Female	Unkown	Unkown	Unkown	Unkown	62	Unkown	Proximal gastric cancer	Unkown	Unkown	Adenocarcinoma	7×6×2.5cm	4	0	0	III	Unkown	Unkown	Unkown	Unkown	Unkown	Unkown	Unkown	56	0
80	Unkown	Unkown	Unkown	Unkown	479	Female	Unkown	Unkown	Unkown	Unkown	64	Unkown	Proximal gastric cancer	Unkown	Unkown	Adenocarcinoma	4×3×1.5cm	3	0	0	II	Unkown	Unkown	Unkown	Unkown	Unkown	Unkown	Unkown	55	0
0	Unkown	Unkown	Unkown	Unkown	480	Female	Unkown	Unkown	Unkown	Unkown	80	Unkown	Proximal gastric cancer	Unkown	Unkown	Adenocarcinoma	4×3×1cm	3	3	0	III	Unkown	Unkown	Unkown	Unkown	Unkown	Unkown	Unkown	1	1
180	Unkown	Unkown	Unkown	Unkown	481	Female	Unkown	Unkown	Unkown	Unkown	60	Unkown	Proximal gastric cancer	Unkown	Unkown	Adenocarcinoma	9×5×2cm	3	3	0	III	Unkown	Unkown	Unkown	Unkown	Unkown	Unkown	Unkown	22	1
400	Unkown	Unkown	Unkown	Unkown	482	Male	Unkown	Unkown	Unkown	Unkown	55	Unkown	Proximal gastric cancer	Unkown	Unkown	Adenocarcinoma	8×4×1.5cm	3	3	0	III	Unkown	Unkown	Unkown	Unkown	Unkown	Unkown	Unkown	35	1
120	Unkown	Unkown	Unkown	Unkown	483	Male	Unkown	Unkown	Unkown	Unkown	66	Unkown	Proximal gastric cancer	Unkown	Unkown	Adenocarcinoma	5×4×0.5cm	3	1	0	III	Unkown	Unkown	Unkown	Unkown	Unkown	Unkown	Unkown	52	0
30	Unkown	Unkown	Unkown	Unkown	484	Male	Unkown	Unkown	Unkown	Unkown	51	Unkown	Proximal gastric cancer	Unkown	Unkown	Adenocarcinoma	7×5.5×1.5cm	3	0	0	II	Unkown	Unkown	Unkown	Unkown	Unkown	Unkown	Unkown	52	0
20	Unkown	Unkown	Unkown	Unkown	485	Male	Unkown	Unkown	Unkown	Unkown	78	Unkown	Proximal gastric cancer	Unkown	Unkown	Adenocarcinoma	7×5×2cm	3	3	1	IV	Unkown	Unkown	Unkown	Unkown	Unkown	Unkown	Unkown	13	1
130	Unkown	Unkown	Unkown	Unkown	486	Male	Unkown	Unkown	Unkown	Unkown	76	Unkown	Proximal gastric cancer	Unkown	Unkown	Adenocarcinoma	11×11×2.5cm	3	1	0	III	Unkown	Unkown	Unkown	Unkown	Unkown	Unkown	Unkown	28	1
160	Unkown	Unkown	Unkown	Unkown	487	Female	Unkown	Unkown	Unkown	Unkown	55	Unkown	Proximal gastric cancer	Unkown	Unkown	Adenocarcinoma	6×3×1cm	3	3	0	III	Unkown	Unkown	Unkown	Unkown	Unkown	Unkown	Unkown	23	1
230	Unkown	Unkown	Unkown	Unkown	488	Male	Unkown	Unkown	Unkown	Unkown	59	Unkown	Proximal gastric cancer	Unkown	Unkown	Adenocarcinoma	8×2×1cm	3	3	0	III	Unkown	Unkown	Unkown	Unkown	Unkown	Unkown	Unkown	48	0
400	Unkown	Unkown	Unkown	Unkown	489	Male	Unkown	Unkown	Unkown	Unkown	48	Unkown	Proximal gastric cancer	Unkown	Unkown	Adenocarcinoma	8.5×3.5×1cm	4	3	0	III	Unkown	Unkown	Unkown	Unkown	Unkown	Unkown	Unkown	48	0
80	Unkown	Unkown	Unkown	Unkown	490	Male	Unkown	Unkown	Unkown	Unkown	60	Unkown	Proximal gastric cancer	Unkown	Unkown	Adenocarcinoma	4×3×1cm	3	1	0	III	Unkown	Unkown	Unkown	Unkown	Unkown	Unkown	Unkown	48	0
280	Unkown	Unkown	Unkown	Unkown	491	Male	Unkown	Unkown	Unkown	Unkown	84	Unkown	Proximal gastric cancer	Unkown	Unkown	Adenocarcinoma	5×2×0.5cm	2	2	0	III	Unkown	Unkown	Unkown	Unkown	Unkown	Unkown	Unkown	0	1
10	Unkown	Unkown	Unkown	Unkown	492	Male	Unkown	Unkown	Unkown	Unkown	59	Unkown	Proximal gastric cancer	Unkown	Unkown	Adenocarcinoma	6×5×1cm	3	3	0	III	Unkown	Unkown	Unkown	Unkown	Unkown	Unkown	Unkown	11	1
40	Unkown	Unkown	Unkown	Unkown	493	Male	Unkown	Unkown	Unkown	Unkown	54	Unkown	Proximal gastric cancer	Unkown	Unkown	Adenocarcinoma	9×6×1.5cm	3	2	0	III	Unkown	Unkown	Unkown	Unkown	Unkown	Unkown	Unkown	47	0
130	Unkown	Unkown	Unkown	Unkown	494	Male	Unkown	Unkown	Unkown	Unkown	72	Unkown	Proximal gastric cancer	Unkown	Unkown	Adenocarcinoma	7×6×2cm	4	1	0	III	Unkown	Unkown	Unkown	Unkown	Unkown	Unkown	Unkown	46	0
250	Unkown	Unkown	Unkown	Unkown	495	Male	Unkown	Unkown	Unkown	Unkown	76	Unkown	Proximal gastric cancer	Unkown	Unkown	Adenocarcinoma	8×7.5×1cm	2	1	0	II	Unkown	Unkown	Unkown	Unkown	Unkown	Unkown	Unkown	46	0
300	Unkown	Unkown	Unkown	Unkown	496	Male	Unkown	Unkown	Unkown	Unkown	76	Unkown	Proximal gastric cancer	Unkown	Unkown	Adenocarcinoma	10×7×1.5cm	4	3	0	III	Unkown	Unkown	Unkown	Unkown	Unkown	Unkown	Unkown	46	0
50	Unkown	Unkown	Unkown	Unkown	497	Female	Unkown	Unkown	Unkown	Unkown	52	Unkown	Proximal gastric cancer	Unkown	Unkown	Adenocarcinoma	4.5×3.5×1cm	3	3	0	III	Unkown	Unkown	Unkown	Unkown	Unkown	Unkown	Unkown	44	0
30	Unkown	Unkown	Unkown	Unkown	498	Female	Unkown	Unkown	Unkown	Unkown	78	Unkown	Proximal gastric cancer	Unkown	Unkown	Adenocarcinoma	8×8×2cm	3	0	0	II	Unkown	Unkown	Unkown	Unkown	Unkown	Unkown	Unkown	34	1
60	Unkown	Unkown	Unkown	Unkown	499	Male	Unkown	Unkown	Unkown	Unkown	72	Unkown	Proximal gastric cancer	Unkown	Unkown	Adenocarcinoma	12×8×1.5cm	4	1	0	III	Unkown	Unkown	Unkown	Unkown	Unkown	Unkown	Unkown	42	0
60	Unkown	Unkown	Unkown	Unkown	500	Male	Unkown	Unkown	Unkown	Unkown	80	Unkown	Proximal gastric cancer	Unkown	Unkown	Adenocarcinoma	9×8×2cm	3	3	0	III	Unkown	Unkown	Unkown	Unkown	Unkown	Unkown	Unkown	0	1
300	Unkown	Unkown	Unkown	Unkown	501	Male	Unkown	Unkown	Unkown	Unkown	65	Unkown	Proximal gastric cancer	Unkown	Unkown	Adenocarcinoma	10×8×1.5cm	3	1	0	III	Unkown	Unkown	Unkown	Unkown	Unkown	Unkown	Unkown	19	1

## Sheet: Table2-Paracancerous
CD3D	Number	Gender	Family history	Smoking	Drinking	Weight loss	Age	Time of surgery	Tumor location	borrmann	Grade of differentiation	Pathological type	Tumor size	T	N	M	TNM type	Lauren Type	AFP(WNL: 0-8.1ng/ml)	CEA(WNL: 0-5ng/ml)	CA199(WNL: 0-37U/ml)	CA724(WNL: 0-6.9U/ml)	CA125(WNL: 0-35U/ml)	CA50(WNL: 0-25U/ml)	Survival time	Survival state
0	1	Male	No	Yes	Yes	No	57	2014-08-21	Distal gastric cancer	III	Poor	Adenocarcinoma	3.1-2.5-1.5	4	3	0	III	d	2.96	5	320.22	3.54	3.54	21.99	6	1
0	2	Male	No	No	No	No	87	2014-09-04	Proximal gastric cancer	III	Moderate-poor	Adenocarcinoma	5.5-5-1.8	3	2	0	III	i	2.41	4	4.65	2.21	2.21	3.77	17	1
0	3	Female	No	No	No	No	56	2014-09-05	Distal gastric cancer	III	Moderate	Adenocarcinoma	7.1-6.1-1.8	4	0	0	II	i	1.62	3	27.3	65.1	9.5	15.55	71	0
0	4	Female	Yes	No	No	No	68	2014-09-09	Distal gastric cancer	I	Unkown	Adenocarcinoma	9-9-1.5	4	0	0	II	d	Unkown	Unkown	Unkown	Unkown	Unkown	Unkown	15	1
0	5	Male	No	Yes	No	No	65	2014-09-09	Distal gastric cancer	III	Moderate-poor	Adenocarcinoma	5-3-2	4	2	1	IV	i	2.75	5.1	20.35	5.78	5.78	1.51	22	1
8	6	Male	No	Yes	Yes	No	69	2014-09-29	Distal gastric cancer	III	Poor	Adenocarcinoma	3-3-1.8	4	3	0	III	i	Unkown	Unkown	Unkown	Unkown	Unkown	Unkown	36	1
0	7	Male	Yes	No	Yes	No	64	2014-09-16	Proximal gastric cancer	III	Moderate-poor	Adenocarcinoma	6-5.5-1.5	4	1	0	III	i	5.28	12.8	166.86	4.52	4.52	23.71	71	0
0	9	Male	No	Yes	Yes	No	67	2014-09-30	Distal gastric cancer	I	Poor	Adenocarcinoma	4-4-1.5	4	3	0	III	i	Unkown	Unkown	Unkown	Unkown	Unkown	Unkown	71	0
35	10	Male	No	No	No	Yes	72	2014-10-07	Distal gastric cancer	I	Moderate-poor	Adenocarcinoma	5-5-2	4	0	0	II	i	Unkown	Unkown	Unkown	Unkown	Unkown	Unkown	70	0
2	11	Male	No	Yes	Yes	Yes	78	2014-10-17	Proximal gastric cancer	III	Moderate	Adenocarcinoma	5-4-2	4	1	0	III	i	2.28	3.3	322.12	3.76	3.76	39.98	11	1
100	12	Male	No	Yes	Yes	No	69	2014-10-20	Distal gastric cancer	III	Moderate	Adenocarcinoma	3-1.5-1	2	0	0	I	i	3.62	3.7	2	5.03	5.03	1.36	30	1
50	14	Female	No	No	No	Yes	57	2014-10-27	Distal gastric cancer	III	Unkown	MUC	5.5-4-2.6	4	3	0	III	i	2.53	11.7	229.93	25.79	25.79	44.27	50	1
230	15	Male	Yes	No	No	Yes	55	2014-11-06	Distal gastric cancer	III	Moderate-poor	Adenocarcinoma	2.8-2-1.5	2	3	0	III	i	Unkown	Unkown	Unkown	Unkown	Unkown	Unkown	69	0
300	18	Female	No	No	No	Yes	50	2014-12-11	Distal gastric cancer	III	Poor	Adenocarcinoma	9-9-2.5	4	3	0	III	d	1.68	1	7.28	0.73	0.73	3.24	5	1
320	19	Male	No	No	No	No	65	2014-12-16	Distal gastric cancer	III	Moderate-poor	Adenocarcinoma	2.6-2-1.5	4	3	0	III	i	2.69	2.2	21.31	3.39	3.39	7.13	9	1
300	20	Male	No	No	No	No	55	2014-12-12	Distal gastric cancer	III	Moderate	Adenocarcinoma	4.5-3.5-1.8	2	3	0	III	i	Unkown	Unkown	Unkown	Unkown	Unkown	Unkown	5	1
300	21	Male	No	Yes	No	No	61	2014-12-18	Proximal gastric cancer	II	Poor	Adenocarcinoma	3-2.3·	1	0	0	I	m	1.76	3.1	2	2.4	2.4	0.5	68	0
200	22	Male	No	Yes	No	No	62	2014-12-25	Proximal gastric cancer	II	Poor	Adenocarcinoma	7-5-2	4	3	1	IV	i	3.85	2.5	188.68	5.62	5.62	13.31	17	1
60	27	Male	No	No	No	No	70	2015-01-20	Distal gastric cancer	III	Moderate-poor	Adenocarcinoma	3.4-2.2-1.8	4	2	0	III	i	2.95	3.3	53.7	0.77	0.77	15.55	62	1
400	28	Male	No	No	No	No	87	2015-01-28	Proximal gastric cancer	III	Poor	Adenocarcinoma	3-2.5-1	4	1	0	III	i	0.98	2.1	100.94	2.71	Unkown	39.1	47	1
70	29	Male	No	No	Yes	No	75	2015-01-22	Proximal gastric cancer	II	Poor	Adenocarcinoma	6.5-3-1	2	3	0	II	d	4.08	1.3	5.52	271.48	271.48	7.45	35	1
540	30	Female	Yes	No	No	No	64	2015-01-29	Proximal gastric cancer	III	Poor	Adenocarcinoma	2.4-2.4-1	4	3	0	III	m	3.27	1.4	24.23	0.61	0.61	7.33	67	0
120	33	Male	No	No	No	No	63	2015-03-06	Distal gastric cancer	III	Poor	Adenocarcinoma	7-5-1.5	4	1	0	III	d	4.1	3.7	19.79	1.7	1.7	6.43	65	0
60	34	Male	No	No	No	No	58	2015-03-11	Distal gastric cancer	III	Moderate-poor	Adenocarcinoma	3.3-2.5-2	4	1	0	III	i	6.62	2.9	12.21	3.13	3.13	10.41	65	0
130	37	Male	Yes	No	No	No	67	2015-03-19	Proximal gastric cancer	III	Poor	Adenocarcinoma	7-4-1.5	4	2	0	III	i	2.27	1.3	7.19	2.18	2.18	4.27	9	1
130	39	Male	No	Yes	Yes	No	79	2015-03-26	Proximal gastric cancer	III	Poor	Adenocarcinoma	7.2-5.7-2	4	2	0	III	m	3.68	31.4	114.16	1.38	1.38	5.7	33	1
180	41	Male	No	No	No	No	53	2015-04-14	Distal gastric cancer	III	Not	Undifferentiated adenocarcinoma	5-4	4	3	1	IV	m	5.05	8.7	137.73	8.51	Unkown	10.66	8	1
100	42	Male	No	Yes	No	No	58	2015-04-21	Distal gastric cancer	III	Moderate	Adenocarcinoma	3.6-3-2	4	1	0	III	i	1.75	7	5.84	1.47	Unkown	6.42	64	0
90	43	Female	No	No	No	No	65	2015-04-23	Proximal gastric cancer	III	Unkown	MUC	6.5-6-2	4	3	0	III	Unkown	4.35	20.4	2	20.57	7.7	2.69	33	1
40	44	Female	Yes	No	No	No	91	2015-04-30	Proximal gastric cancer	III	Unkown	SRCR	8-6-2.5	4	3	1	IV	Unkown	2.28	186	2	22.14	22.14	2.53	13	1
170	46	Male	No	No	No	No	66	2015-05-12	Proximal gastric cancer	III	Moderate-poor	Adenocarcinoma	4.5-4-3	4	0	0	II	i	Unkown	Unkown	Unkown	Unkown	Unkown	Unkown	63	0
150	47	Female	No	No	No	Yes	64	2015-05-21	Distal gastric cancer	IV	Unkown	SRCR	8-6-2	4	3	0	III	d	3.66	1.6	3.62	1.92	1.92	6.64	63	0
120	51	Male	No	No	No	No	71	2015-06-01	Distal gastric cancer	III	Moderate-poor	Adenocarcinoma	3-2.8-1.5	4	2	0	III	i	1.64	10.9	20.27	1.36	1.36	7.96	9	1
200	52	Male	No	No	No	Yes	64	2015-06-01	Proximal gastric cancer	III	Moderate-poor	Adenocarcinoma	5.5-4-1	4	1	0	III	i	3.1	1.2	4.47	2.56	2.56	7.42	62	0
120	53	Female	No	No	Yes	Yes	64	2015-06-01	Total stomach	IV	Poor	Adenocarcinoma	13-5-1.5	4	3	0	III	d	2.49	23.9	493.89	47.69	47.69	60.84	62	0
400	54	Male	No	No	No	No	66	2015-06-11	Distal gastric cancer	II	Moderate	Adenocarcinoma	3-2	1	0	0	I	i	1.19	3.3	6.04	1.33	1.33	7.52	62	0
400	57	Female	No	No	No	No	66	2015-06-12	Proximal gastric cancer	III	Moderate-poor	Adenocarcinoma	5-4-1.2	4	3	0	III	m	4.45	10.6	286.64	1.73	1.73	40.17	6	1
0	59	Male	No	No	No	No	79	2015-07-09	Proximal gastric cancer	Unkown	Poor	Adenocarcinoma	Unkown	1	0	0	I	i	1.36	1.4	6.02	2	2	5.68	30	1
50	61	Male	No	No	No	No	66	2015-07-24	Distal gastric cancer	III	Moderate	Adenocarcinoma	10-10-2	4	1	0	III	d	1.67	1	4.8	2.23	2.23	4.94	61	0
220	62	Female	No	No	No	No	85	2015-07-28	Distal gastric cancer	III	Moderate-poor	Adenocarcinoma	6.2-5-1.5	4	3	0	III	i	1.52	9.6	460.8	5.76	5.76	36.6	61	0
0	67	Female	No	No	No	No	64	2015-08-24	Distal gastric cancer	III	Poor	Adenocarcinoma	8.1-4.8-2	4	3	0	III	d	Unkown	Unkown	Unkown	Unkown	Unkown	Unkown	16	1
20	68	Male	No	No	No	No	80	2015-08-25	Proximal gastric cancer	II	Unkown	MUC	7-5-1.2	4	3	0	III	Unkown	2.27	5.7	14.22	10.65	10.65	16.96	60	0
40	69	Female	No	No	No	No	57	2015-08-28	Proximal gastric cancer	III	Moderate-poor	Adenocarcinoma	3-2.6-1	4	2	0	III	i	Unkown	Unkown	Unkown	Unkown	Unkown	Unkown	37	1
30	70	Male	No	No	No	No	68	2015-09-01	Distal gastric cancer	III	Moderate-poor	Adenocarcinoma	5.5-4-1.8	4	2	0	III	m	6.97	3	1841.54	5.82	5.82	89.77	59	0
110	71	Male	No	No	No	Yes	77	2015-09-08	Proximal gastric cancer	II	Poor	Adenocarcinoma	6-5-1.5	4	3	0	III	i	1.45	3.1	99.29	5.53	5.53	10.61	10	1
130	73	Female	No	No	No	No	67	2015-09-09	Distal gastric cancer	III	Poor	Adenocarcinoma	7.5-6.5-2	4	3	1	IV	i	Unkown	Unkown	Unkown	Unkown	Unkown	Unkown	9	1
90	74	Male	No	Yes	No	Yes	70	2015-09-21	Proximal gastric cancer	II	Poor	Adenocarcinoma	6-4.5-2	4	2	0	III	d	1.61	16.6	89.06	3.34	3.34	23.81	59	0
170	76	Female	No	No	No	Yes	59	2015-09-28	Proximal gastric cancer	III	Poor	Adenocarcinoma	4.1-2.8-2	4	3	0	III	d	Unkown	Unkown	Unkown	Unkown	Unkown	Unkown	16	1
110	80	Female	No	No	No	No	69	2015-09-28	Distal gastric cancer	III	Moderate-poor	Adenocarcinoma	8.5-8-4	4	1	1	IV	i	1.79	3.8	4.42	2.29	2.29	4.59	12	1
150	81	Female	No	No	No	No	76	2015-10-08	Distal gastric cancer	II	Moderate-poor	Adenocarcinoma	4-7-0.8	4	1	0	III	i	2.43	3.8	4.12	1.54	1.54	3.64	58	0
200	82	Female	No	No	No	Yes	52	2015-10-06	Distal gastric cancer	III	Poor	Adenocarcinoma	3.5-2.5-2	2	3	0	III	i	2.91	0.7	23.62	1.18	1.18	9.68	58	0
170	84	Male	No	Yes	Yes	No	72	2015-10-26	Distal gastric cancer	III	Poor	Adenocarcinoma	6-5-1.5	4	0	0	II	i	1.73	1.1	2.42	50.5	50.5	3.21	58	0
300	85	Male	Yes	Yes	Yes	Yes	53	2015-11-27	Distal gastric cancer	III	Poor	Adenocarcinoma	7-4-2	4	3	0	III	i	1.52	0.5	53.24	1.8	1.8	31.5	57	0
210	86	Male	No	No	No	No	69	2015-11-03	Proximal gastric cancer	III	Moderate	Adenocarcinoma	2.5-2-1	4	0	0	II	i	Unkown	Unkown	Unkown	Unkown	Unkown	Unkown	14	1
40	88	Male	No	No	No	No	65	2015-11-12	Distal gastric cancer	III	Moderate	Adenocarcinoma	2.5-2.5-.8	2	0	0	I	i	3.32	4.3	14.25	1.07	1.07	11.3	57	0
180	89	Male	No	Yes	Yes	Yes	62	2015-11-12	Distal gastric cancer	III	Poor	Adenocarcinoma	7-5.5-2.5	4	3	1	IV	i	Unkown	Unkown	Unkown	Unkown	Unkown	Unkown	8	1
250	90	Male	No	No	No	No	52	2015-11-26	Distal gastric cancer	III	Poor	Adenocarcinoma	4.5-4-2	4	2	0	III	i	1.88	0.9	2.97	3.7	3.7	2.34	16	1
150	92	Male	No	Yes	Yes	No	61	2015-12-03	Distal gastric cancer	III	Poor	Adenocarcinoma	6-5-1	4	1	0	II	i	1.63	5.8	7.71	2.11	2.11	4.62	56	0
220	93	Male	Unkown	Unkown	Unkown	Unkowm	60	2015-03-13	Proximal gastric cancer	III	Poor	MUC	8.5-7.5-2	4	2	0	III	i	5.47	82.3	2	92.61	Unkown	1.47	24	1
130	94	Female	No	No	No	No	60	2016-01-04	Proximal gastric cancer	I	Poor	Adenocarcinoma	4.8-4.5-2.5	4	3	0	III	d	1.5	1	16	2.12	2.12	8.56	55	0
300	97	Male	No	Yes	Yes	No	63	2016-01-05	Distal gastric cancer	III	Moderate-poor	Adenocarcinoma	3-3-0.8	4	2	0	III	d	4.79	3.9	568.1	2.92	2.92	71.03	55	0
110	99	Male	No	No	No	No	81	2016-01-05	Distal gastric cancer	III	Poor	Adenocarcinoma	3-2.8-1.2	4	0	0	II	i	3.23	2.8	2	3.05	3.05	5.68	55	0
280	101	Male	Yes	No	No	Yes	61	2016-01-18	Distal gastric cancer	III	Poor	Adenocarcinoma	7-5.5-2	4	3	0	III	i	5.48	6.1	690.37	6.28	6.28	148.15	13	1
130	102	Female	No	No	No	No	59	2016-01-22	Distal gastric cancer	II	Moderate	Adenocarcinoma	10-5-3	4	0	0	III	m	1.09	170.1	565.58	1.59	1.59	55.52	55	0
260	103	Male	No	No	No	No	86	2016-01-22	Distal gastric cancer	III	Moderate	Adenocarcinoma	4.5-4-1.5	4	3	0	III	i	3.51	5.8	176.65	4.49	4.49	19.93	1	1
320	104	Male	No	No	No	No	70	2016-02-15	Distal gastric cancer	I	Moderate-poor	Adenocarcinoma	9-7-3.5	Unkown	Unkown	Unkown	Unkown	i	4.57	0.9	2	1.64	1.64	4.14	54	0
70	107	Male	No	Yes	Yes	No	66	2016-02-04	Proximal gastric cancer	I	Moderate-poor	Adenocarcinoma	4-3-2	4	2	0	III	i	Unkown	Unkown	Unkown	Unkown	Unkown	Unkown	54	0
280	109	Female	No	No	No	No	64	2016-02-22	Proximal gastric cancer	III	Poor	Adenocarcinoma	3-2.5-1.5	Unkown	Unkown	Unkown	Unkown	i	1.49	1.6	2	3.48	3.48	6.8	54	0
0	112	Female	No	No	No	No	71	2016-04-07	Distal gastric cancer	II	Poor	Adenocarcinoma	3-2.5-.5	4	0	0	II	d	3.35	3.3	18.42	121.4	121.4	7.24	52	0
0	113	Female	No	No	No	No	67	2016-04-01	Distal gastric cancer	III	Poor	Adenocarcinoma	10-7-4	4	3	1	IV	d	3.49	0.7	21.29	2.07	2.07	7.45	52	0
0	114	Female	No	No	No	No	57	2016-04-01	Distal gastric cancer	III	Moderate-poor	Adenocarcinoma	5-6	4	1	0	III	m	3.33	1.1	2	1.84	1.84	4.54	52	0
6	115	Male	No	Yes	No	No	62	2016-04-08	Distal gastric cancer	III	Moderate-poor	Adenocarcinoma	3-2.5-0.5	4	1	0	III	m	Unkown	Unkown	Unkown	Unkown	Unkown	Unkown	52	0
20	116	Male	No	No	No	No	65	2016-04-08	Distal gastric cancer	III	Moderate-poor	Adenocarcinoma	6-4-2	4	3	0	III	i	2.76	10.4	6.04	0.33	0.33	13.34	9	1
4	117	Male	No	No	No	No	82	2016-04-18	Proximal gastric cancer	II	Moderate	Adenocarcinoma	3-3-1	4	2	0	III	i	2	6.6	700.83	4.42	4.42	345.92	10	1
7	118	Male	No	No	No	Yes	78	2016-04-14	Proximal gastric cancer	III	Poor	Adenocarcinoma	5.5-5.5-1.5	4	3	0	III	d	3.29	2.9	17.48	4.26	4.26	9.36	52	0
0	119	Male	Yes	Yes	No	No	55	2016-04-19	Distal gastric cancer	III	Poor	Adenocarcinoma	1.7-2-0.3	4	3	0	III	d	Unkown	Unkown	Unkown	Unkown	Unkown	Unkown	39	1
6	120	Male	No	No	No	Yes	70	2016-04-21	Proximal gastric cancer	II	Poor	Adenocarcinoma	5-5-2	4	2	0	III	i	3.64	7.2	4.38	5.88	5.88	5.44	52	0
0	121	Male	No	No	No	No	63	2016-04-21	Distal gastric cancer	II	Poor	Adenocarcinoma	3.5-2-1.5	4	3	1	IV	d	68.77	6.8	6.13	2.32	2.32	15.55	52	0
40	122	Male	No	No	No	Yes	74	2016-04-21	Distal gastric cancer	III	Poor	Adenocarcinoma	9-5-1.5	4	3	0	III	i	2	3.3	19.35	17.95	17.95	13.26	49	1
7	123	Female	No	No	No	No	66	2016-04-25	Distal gastric cancer	III	Poor	Adenocarcinoma	3.5-4.9-1	4	0	0	II	m	2.81	4.6	7.85	1.49	1.49	27.01	52	0
140	124	Male	No	No	Yes	Yes	74	2016-05-03	Distal gastric cancer	III	Moderate-poor	Adenocarcinoma	5.5-3-1	4	2	0	III	i	3.97	3.6	11.56	3.97	3.97	8.99	51	0
10	127	Female	No	No	No	No	56	2016-05-07	Distal gastric cancer	III	Moderate-poor	Adenocarcinoma	4-3-1.5	4	3	0	III	i	3.56	8	25.07	2.68	2.68	14.35	51	0
100	128	Female	No	No	No	Yes	61	2016-05-07	Distal gastric cancer	III	Poor	Adenocarcinoma	9-9-2/6-6-2	4	0	0	II	d	2	1.5	2	2.3	2.3	2.09	51	0
60	129	Male	No	Yes	Yes	No	69	2016-05-10	Distal gastric cancer	III	Poor	Adenocarcinoma	2-2-0.8	2	1	0	II	i	3.63	2	2.85	2.27	2.27	8.82	51	0
30	131	Male	No	No	Yes	No	72	2016-05-19	Distal gastric cancer	III	Poor	Adenocarcinoma	5-4-2	4	2	0	III	m	2	2	2	5.27	Unkown	2.44	12	1
300	135	Male	No	No	No	No	57	2016-05-30	Distal gastric cancer	I	Moderate	Adenocarcinoma	4.5-4	4	2	0	III	i	Unkown	Unkown	Unkown	Unkown	Unkown	Unkown	50	0
0	137	Male	No	Yes	No	Yes	63	2016-06-24	Distal gastric cancer	III	Poor	Adenocarcinoma	6.5-6.5-2.5	4	3	0	III	d	2	470.2	12.58	0.84	0.84	19.92	50	0
0	139	Male	No	Yes	No	No	65	2016-07-04	Proximal gastric cancer	III	Poor	Adenocarcinoma	4.7-3-2	4	2	0	III	d	2	0.8	2	1.01	1.01	3.39	49	0
0	141	Female	No	No	No	No	66	2016-07-22	Proximal gastric cancer	III	Poor	Adenocarcinoma	3-3.5-1	4	3	0	III	d	2	3.7	10.42	3.02	3.02	7.08	3	1
5	142	Male	No	No	No	No	82	2016-07-25	Proximal gastric cancer	III	Poor	Adenocarcinoma	4-4-1.5	4	2	0	III	i	9.51	3.3	2	1.57	1.57	2.21	9	1
0	143	Male	No	No	No	No	73	2016-07-26	Distal gastric cancer	III	Poor	Adenocarcinoma	6-3-1.8	4	3	0	III	d	2.2	3.8	269.74	3.18	3.18	38.56	15	1
100	144	Male	No	No	No	No	60	2016-08-01	Distal gastric cancer	III	Poor	Adenocarcinoma	2.5-1-1.6	4	3	0	III	d	3.95	3.3	4.12	1.68	1.68	2.94	48	0
70	146	Male	No	No	No	Yes	49	2016-08-15	Proximal gastric cancer	III	Poor	Adenocarcinoma	7-2-1	4	0	0	II	d	4.36	2.4	2	2.28	2.28	3.09	48	0
0	147	Male	No	Yes	No	No	60	2016-08-22	Distal gastric cancer	III	Unkown	MUC	6.5-5-2	4	3	0	III	i	2	2.9	17.18	1.89	1.89	19.07	48	0
70	148	Male	No	Yes	No	No	68	2016-09-22	Distal gastric cancer	III	Poor	SRCR	6-4.5-1.5	2	3	0	III	d	3.07	1.6	35.22	3.32	3.32	11.89	47	0
110	150	Male	No	Yes	Yes	No	62	2016-09-29	Proximal gastric cancer	III	Moderate	Adenocarcinoma	4-3.8-1	4	2	0	III	i	5.6	5.9	2	2.15	2.15	0.5	46	0
180	151	Female	No	No	No	No	66	2016-09-30	Distal gastric cancer	III	Unkown	Adenocarcinoma	5-3.5-1	4	0	0	II	d	3.27	9	6.17	7.2	7.2	14.52	46	0
40	152	Male	No	No	No	No	60	2016-09-29	Distal gastric cancer	III	Moderate-poor	Adenocarcinoma	5.5-3.8-1.8	4	3	0	III	i	6.22	5.1	251.64	5.15	5.15	38.17	46	0
50	153	Female	No	No	No	Yes	74	2016-09-30	Total stomach	II	Poor	Adenocarcinoma	15-11-2	4	2	0	III	i	23.14	2.4	10.06	2.79	2.79	13.18	13	1
0	154	Male	No	No	No	No	65	2016-10-24	Proximal gastric cancer	I	Moderate	Adenocarcinoma	7-5.5-2.3	2	0	0	I	i	Unkown	Unkown	Unkown	Unkown	Unkown	Unkown	45	0
0	156	Male	No	No	No	No	58	2016-10-30	Distal gastric cancer	III	Unkown	Adenocarcinoma	4-3-1	4	1	0	III	i	2.05	1.3	2	3.8	3.8	3.83	45	0
0	157	Male	No	No	No	No	79	2016-11-01	Proximal gastric cancer	I	Unkown	SCC	5.7-5-3.5	2	0	0	I	Unkown	2	1.4	4.4	1.75	1.75	12.28	45	0
0	158	Female	No	No	No	No	63	2016-10-29	Proximal gastric cancer	III	Unkown	SCC	3-3-1.5	4	1	0	III	d	2	1.9	7.26	1.85	1.85	5.33	45	0
0	159	Male	No	No	No	No	74	2016-11-07	Proximal gastric cancer	I	Moderate-poor	Adenocarcinoma	8-6-3	4	3	1	IV	i	20.43	7.4	13.01	19.28	19.28	7.39	25	1
0	160	Male	No	No	No	No	65	2016-11-04	Proximal gastric cancer	III	Moderate	Adenocarcinoma	6-6-1.8	4	3	0	III	i	2	0.5	2.07	1.79	1.79	5.61	45	0
160	162	Male	No	No	No	No	62	2016-11-14	Distal gastric cancer	III	Poor	Adenocarcinoma	5.8-5.8-2	4	3	0	III	d	2	3.2	235.67	1.94	1.94	33.36	18	1
140	163	Male	No	No	No	No	69	2016-11-16	Distal gastric cancer	III	Poor	Adenocarcinoma	5-3-2	4	0	0	II	d	2.84	5.3	1789.36	2	2	312.43	45	0
0	164	Female	No	No	No	Yes	64	2016-11-16	Proximal gastric cancer	I	Poor	Adenocarcinoma	3-2-1	4	3	0	III	m	1119.5	134.3	165.51	3.41	3.41	21.01	45	0
40	166	Male	No	No	Yes	No	59	2016-11-28	Distal gastric cancer	III	Poor	Adenocarcinoma	2.3-2-0.7	2	1	0	I	i	2	1	4.66	4.71	4.71	6.93	44	0
60	167	Female	No	No	No	No	67	2016-12-30	Distal gastric cancer	II	Poor	Adenocarcinoma	4.8-4-1.8	4	0	0	II	m	2	1.6	3.08	1.24	1.24	4.39	43	0
50	168	Male	No	No	No	Yes	71	2016-12-02	Distal gastric cancer	III	Poor	Adenocarcinoma	8-4-1.5	4	3	0	III	i	2	1.8	10.86	3.51	3.51	7.08	21	1
0	169	Female	No	No	No	No	28	2016-12-15	Distal gastric cancer	III	Poor	Adenocarcinoma	4-3-1.4	4	3	0	III	d	2	0.6	7.5	1.14	1.14	3.88	44	0
100	170	Male	No	No	No	No	72	2016-12-16	Distal gastric cancer	IV	Moderate	Adenocarcinoma	5-3-2	4	2	0	III	i	2	5.7	41.79	2.26	2.26	15.69	44	0
100	171	Male	No	No	No	No	68	2017-01-09	Proximal gastric cancer	III	Poor	Adenocarcinoma	4-3-2.5	4	1	0	I	m	Unkown	Unkown	Unkown	Unkown	Unkown	Unkown	43	0
40	172	Male	No	No	No	No	77	2017-01-17	Proximal gastric cancer	III	Moderate	Adenocarcinoma	（3-2-2）	4	2	0	III	i	5.47	8.3	2	48.02	48.02	1.46	43	0
50	173	Male	No	No	No	Yes	55	2017-01-17	Distal gastric cancer	III	Moderate-poor	Adenocarcinoma	4.5-3-2	4	3	0	III	i	2.59	0.5	4.69	0.6	0.6	3.55	43	0
30	174	Male	No	Yes	No	No	67	2017-01-17	Distal gastric cancer	III	Poor	Adenocarcinoma	3.5-3-1	4	3	0	III	i	2	3.3	5.7	0.93	0.93	10.7	43	0
0	175	Male	No	No	No	No	71	2017-02-09	Distal gastric cancer	III	Poor	Adenocarcinoma	2.2-1.8-0.8	2	1	0	II	i	93.8	6.3	2	2.27	Unkown	0.71	42	0
70	176	Male	No	No	No	No	70	2017-02-06	Distal gastric cancer	III	Poor	Adenocarcinoma	4-4.5-1.5	4	1	0	III	i	2	1.3	5.11	2.19	Unkown	14.73	42	0
60	177	Female	No	No	No	No	43	2017-03-04	Distal gastric cancer	III	Unkown	SRCR	3.5-3.2-1	4	1	0	III	i	2.7	0.9	8.99	1.66	9.3	10.51	41	0
110	178	Male	No	No	No	No	85	2017-03-07	Proximal gastric cancer	III	Poor	MUC	3.5-3-1.5/1.5-1.2-0.5	4	2	0	III	d	6.01	27.9	5.52	1.6	Unkown	12.52	24	1
6	179	Male	No	No	No	No	55	2017-03-23	Distal gastric cancer	III	Unkown	MUC	2.5-2-1	4	3	0	III	d	2.07	0.8	5.59	1.06	Unkown	4.47	40	0
150	180	Male	No	Yes	No	Yes	69	2017-04-07	Proximal gastric cancer	III	Poor	Adenocarcinoma	4-3	Unkown	Unkown	Unkown	Unkown	i	2	1.9	29.78	2.32	Unkown	9.97	40	0
150	181	Male	No	No	No	No	86	2017-04-17	Distal gastric cancer	III	Moderate-poor	Adenocarcinoma	8.5-5.5-2.8	4	2	0	III	i	2.75	6.3	37.1	6.49	Unkown	3.16	40	0
100	182	Male	No	No	Yes	No	78	2017-04-17	Distal gastric cancer	III	Moderate-poor	Adenocarcinoma	4.5-4.2-1.6	2	0	0	I	m	2	2.7	4.68	3.14	Unkown	3.55	40	0
220	183	Male	No	No	No	Yes	77	2017-04-24	Proximal gastric cancer	IV	Poor	Adenocarcinoma	9.5-5-1.8	4	3	0	III	d	2.99	0.9	967.15	6.17	Unkown	96.54	19	1
110	184	Male	No	Yes	Yes	No	64	2017-04-27	Proximal gastric cancer	III	Poor	Adenocarcinoma	4-3.5-1	4	0	0	II	i	5.35	5	88.44	1.33	Unkown	18.7	39	0
40	185	Male	No	No	No	No	70	2017-04-27	Distal gastric cancer	III	Poor	Adenocarcinoma	3-2-1	4	1	0	III	i	2.89	2.1	12.25	1.87	Unkown	6.25	39	0
40	186	Male	No	No	No	No	75	2017-05-02	Distal gastric cancer	II	Poor	Adenocarcinoma	4-3-3	Unkown	Unkown	Unkown	Unkown	i	8.8	6.4	2	6.15	Unkown	5.5	39	0
220	188	Male	No	Yes	Yes	No	56	2017-05-15	Proximal gastric cancer	III	Unkown	SCC	6-5	4	1	0	III	d	2.8	1.9	10.35	1.03	Unkown	5	39	0
50	189	Male	No	No	No	No	53	2017-05-25	Proximal gastric cancer	Unkown	Poor	Adenocarcinoma	4-2.5-2.5	4	0	0	II	d	5.69	2.3	67.24	0.2	Unkown	0.5	10	1
400	190	Female	No	No	No	Yes	59	2017-05-22	Distal gastric cancer	III	Moderate-poor	Adenocarcinoma	9-9-1	4	0	0	II	i	2	4.2	4.29	2.27	5.8	0.5	38	0
100	191	Male	No	No	No	Yes	73	2017-06-01	Distal gastric cancer	III	Moderate-poor	Adenocarcinoma	4.3-6.5-1.2	4	2	0	III	i	5.6	4.95	71.09	1.95	Unkown	7.92	38	0
100	192	Female	No	No	No	No	60	2017-06-01	Distal gastric cancer	II	Moderate-poor	Adenocarcinoma	3-2.5-0.8	3	2	0	II	i	2	1.4	3.26	2	3.5	1.86	38	0
10	193	Male	No	No	No	No	66	2017-06-05	Distal gastric cancer	III	Moderate-poor	Adenocarcinoma	7-4-1.6	4	1	0	III	i	4.59	2.9	26.92	13.57	Unkown	3.39	38	0
16	194	Male	Yes	No	No	Yes	64	2017-06-02	Distal gastric cancer	III	Poor	Adenocarcinoma	7.5-6.5-8	4	3	0	III	d	2	2.7	5.56	2.13	Unkown	12.64	1	1
180	195	Male	No	No	No	Yes	79	2017-05-30	Distal gastric cancer	III	Poor	Adenocarcinoma	3.5-3-1	4	3	0	III	m	Unkown	Unkown	Unkown	Unkown	Unkown	Unkown	24	1
0	196	Male	No	Yes	Yes	Yes	64	2017-06-05	Proximal gastric cancer	III	Poor	Adenocarcinoma	3.5-3.5-1.3	4	2	0	III	d	2.9	4.2	3.74	2.16	Unkown	3.65	38	0
0	197	Male	No	No	No	No	71	2017-06-05	Proximal gastric cancer	III	Moderate-poor	Adenocarcinoma	7.5-6-4	4	0	0	II	i	3.51	3.7	47.61	1.09	Unkown	22.09	38	0
0	198	Male	No	Yes	No	No	62	2017-06-12	Distal gastric cancer	III	Poor	Adenocarcinoma	8-6.5-1.8	3	3	0	III	Unkown	3.02	1.5	11.85	69.4	Unkown	13.89	38	0
0	199	Female	No	No	No	No	70	2017-06-13	Distal gastric cancer	III	Poor	Adenocarcinoma	2.5-1.5	3	0	0	II	m	3.41	1.9	2.91	2.51	16.7	4.86	38	0
0	200	Male	No	No	No	No	76	2017-06-29	Distal gastric cancer	III	Poor	Adenocarcinoma	8-5	Unkown	Unkown	Unkown	Unkown	d	4.26	1.4	13.53	1.18	Unkown	6.26	37	0
12	202	Male	Yes	Yes	Yes	No	63	2017-07-17	Unkown	III	Poor	Adenocarcinoma	5-3.5-1.5	4	3	0	III	d	2	2.5	2	1.19	Unkown	3.15	17	1
20	203	Male	No	No	No	No	63	2017-7-14	Proximal gastric cancer	III	Moderate	Adenocarcinoma	4-3-2	2	0	0	I	i	2.14	1.6	3.86	0.68	Unkown	3.34	37	0
10	204	Male	No	Yes	No	Yes	66	2017-07-18	Proximal gastric cancer	III	Unkown	NC	4-4-1.5	4	1	0	III	d	2.05	1.2	3.49	1.79	Unkown	12.75	16	1
20	205	Female	No	No	No	No	38	2017-7-17	Proximal gastric cancer	III	Poor	Adenocarcinoma	4-3	Unkown	Unkown	Unkown	Unkown	d	4.31	1.2	18.66	1.92	26	8.53	37	0
300	211	Male	No	Yes	Yes	Yes	65	2013-01-10 08:10:00	Distal gastric cancer	II	Moderate-poor	Adenocarcinoma	3*2.5*3	3	1	0	II	i	5.41	1.95	6.97	1.06	7.1	Unkown	92	0
200	212	Male	No	Yes	Yes	No	52	2013-02-21 12:00:00	Distal gastric cancer	II	Poor	Adenocarcinoma	7.5*3.5*3	4	3	0	III	d	2.96	1.48	24.13	7.03	10.9	Unkown	23	1
270	213	Male	Yes	No	Yes	No	65	2013-04-16 08:00:00	Proximal gastric cancer	IV	Moderate-poor	Adenocarcinoma	11*10*1.5	4	3	0	III	i	3.06	1.2	28.44	13.75	18	Unkown	18	1
20	214	Male	No	No	No	No	61	2013-05-02 13:15:00	Proximal gastric cancer	III	Poor	Adenocarcinoma	2*1.7*1.5	4	2	0	III	i	929.2	0.69	9.35	4.55	6.1	Unkown	53	1
120	215	Female	No	No	No	Yes	61	2013-01-10 11:20:00	Distal gastric cancer	III	Moderate	Adenocarcinoma	6.7*4*3.5	4	1	0	III	i	2.01	2.28	741.4	3.7	8.6	Unkown	92	0
140	216	Female	No	No	No	Yes	55	2013-03-05 08:30:00	Distal gastric cancer	III	Moderate-poor	Adenocarcinoma	5*4.5*2	4	3	1	IV	m	5.82	2.08	57.2	2.8	74	Unkown	43	1
120	217	Male	No	No	No	No	77	2013-04-16 12:30:00	Proximal gastric cancer	II	Poor	Adenocarcinoma	6.5*6*1.5	4	2	0	III	d	2.65	1.99	26.33	Unkown	8.9	Unkown	37	1
60	218	Female	No	No	No	No	37	2013-05-08 13:30:00	Distal gastric cancer	III	Poor	Adenocarcinoma	6.5*4.5*1.3	4	1	0	III	d	3.7	1.21	9.98	3.32	9.5	Unkown	42	1
50	219	Female	No	No	No	Yes	68	2013-01-16 08:20:00	Distal gastric cancer	II	Moderate-poor	Adenocarcinoma	4*2.2*0.9	3	3	0	III	m	2.78	392.7	9.27	1.61	30.1	Unkown	91	0
20	220	Male	Yes	No	No	Yes	60	2013-03-13 14:05:00	Total stomach	IV	Moderate-poor	Adenocarcinoma	11*9*1.2	4	3	0	III	d	2.85	5.24	2	10.15	12.2	Unkown	8	1
600	221	Male	No	No	No	No	69	2013-04-17 12:00:00	Proximal gastric cancer	IV	Moderate-poor	Adenocarcinoma	8.5*3.5*2	4	1	0	III	i	3.07	2.51	35.55	8.7	9	Unkown	7	1
100	222	Male	No	No	No	No	43	2013-05-09 08:30:00	Distal gastric cancer	II	Moderate	Adenocarcinoma	6.5*3.7*1	4	2	0	III	i	5.11	1.17	489.14	Unkown	23.2	Unkown	88	0
30	223	Male	Yes	No	No	Yes	63	2013-01-22 08:15:00	Distal gastric cancer	II	Moderate-poor	Adenocarcinoma	5.5*5.5*1.2	4	3	0	III	m	6.59	4.86	22.95	1.11	13.1	Unkown	91	0
120	224	Male	No	Yes	No	Yes	55	2013-03-21 08:00:00	Distal gastric cancer	II	Poor	Adenocarcinoma	2*1*0.8	4	2	0	III	m	5.85	13.64	42.8	3.04	7.8	Unkown	26	1
50	225	Male	No	Yes	Yes	No	57	2013-04-24 09:00:00	Distal gastric cancer	II	Moderate-poor	Adenocarcinoma	5*4*1.2	4	3	0	III	i	2.78	1.73	11.22	1.32	4.7	Unkown	88	0
40	226	Male	No	No	No	Yes	54	2013-05-14 08:30:00	Distal gastric cancer	III	Moderate-poor	Adenocarcinoma	Unkown	4	3	0	III	i	12.27	3.13	10.67	1.5	6.6	5.01	53	1
70	227	Female	No	No	No	No	57	2013-01-24 08:30:00	Distal gastric cancer	III	Moderate-poor	Adenocarcinoma	4.5*4*1	1	3	0	II	i	6.17	3.06	10.21	2.81	8	Unkown	53	1
70	228	Male	No	Yes	Yes	No	71	2013-03-21 12:30:00	Distal gastric cancer	II	Moderate-poor	Adenocarcinoma	5*3*0.8	4	3	0	III	m	3.1	3.34	271.11	28.09	18	Unkown	2	1
90	229	Male	No	No	No	No	58	2013-04-25 09:00:00	Distal gastric cancer	Unkown	Moderate	MUC	5.5*1.5*1.3	4	3	0	III	i	1.93	29.3	2182.66	5.55	63.7	Unkown	25	1
170	230	Male	No	No	No	No	64	2013-05-15 09:00:00	Total stomach	IV	Poor	Adenocarcinoma	Unkown	4	3	0	III	d	4.12	34.4	180.49	2.23	12.6	Unkown	2	1
40	231	Male	No	Yes	Yes	No	57	2013-01-29 12:00:00	Distal gastric cancer	III	Moderate	Adenocarcinoma	5*4.5*1	4	3	0	III	i	24.93	31.47	2	10.01	18.4	Unkown	38	1
140	232	Female	No	No	No	No	69	2013-03-27 15:50:00	Distal gastric cancer	III	Poor	Adenocarcinoma	5*4*1	4	1	0	III	i	2.36	2.37	8	5.69	7.4	Unkown	86	1
150	233	Male	No	Yes	Yes	Yes	66	2013-04-30 08:20:00	Distal gastric cancer	III	Poor	MUC	8*7*1.2	4	3	0	III	m	1.47	7.31	43.76	6.04	15.9	Unkown	88	0
250	234	Female	No	No	No	Yes	56	2013-05-15 12:30:00	Proximal gastric cancer	III	Poor	Adenocarcinoma	8*7*1.5	4	3	0	III	d	2.65	3.79	67.18	7.3	8.9	Unkown	87	0
20	235	Male	No	No	Yes	No	58	2013-01-30 14:10:00	Distal gastric cancer	II	Moderate	MUC	5*4.5*1	4	1	0	III	Unkown	Unkown	1.55	13.49	Unkown	14.5	Unkown	91	0
110	236	Male	No	No	No	No	45	2013-04-11 18:20:00	Distal gastric cancer	II	Moderate-poor	Adenocarcinoma	4*2*0.8	2	2	0	II	i	5.76	3.1	10.28	Unkown	9.3	Unkown	88	0
140	237	Female	No	No	No	No	49	2013-04-30 12:00:00	Distal gastric cancer	II	Moderate-poor	Adenocarcinoma	2.2*2*0.6	1	2	0	II	i	5.13	1.89	20.46	3.69	9.4	Unkown	88	0
12	238	Male	No	No	No	Yes	61	2013-05-23 13:00:00	Proximal gastric cancer	II	Poor	MUC	6*5.5*1	4	3	0	III	d	5.15	2	48.21	2.65	10.7	Unkown	87	0
190	239	Female	No	No	No	No	37	2013-06-13 12:45:00	Distal gastric cancer	III	Poor	Adenocarcinoma	7*7*1.4	4	1	0	III	m	1.46	0.58	6.46	3.1	13.06	Unkown	8	1
90	240	Female	No	No	No	No	75	2013-07-16 08:00:00	Total stomach	II	Moderate	Adenocarcinoma	10*6*1.2	4	3	0	III	i	3.31	1.79	101.11	1.56	19.4	Unkown	12	1
300	241	Female	No	No	No	No	72	2013-08-27 08:00:00	Distal gastric cancer	II	Moderate	Adenocarcinoma	4*3*0.8	4	1	0	III	i	2.54	1.27	16.95	1.99	7.6	2.5	84	0
300	242	Male	No	No	No	Yes	76	2013-05-28 08:30:00	Distal gastric cancer	III	Moderate	Adenocarcinoma	8*7*1	3	3	0	III	i	2.58	27.75	180.31	300	10.4	11.26	8	1
30	243	Male	No	No	No	No	44	2013-06-14 08:00:00	Distal gastric cancer	Unkown	Poor	Adenocarcinoma	Unkown	2	2	0	II	d	4.65	0.99	2	1.28	6	Unkown	86	0
0	244	Male	No	No	No	No	58	2013-07-25 12:00:00	Distal gastric cancer	II	Moderate-poor	Adenocarcinoma	3*3*1.2	4	1	0	III	i	3.83	1.35	4.17	Unkown	13	Unkown	85	0
70	245	Female	Yes	No	No	No	52	2013-09-04 08:10:00	Proximal gastric cancer	III	Poor	Adenocarcinoma	6*2.5*1.2	4	2	0	III	d	3.95	2665.2	22.78	300	29	6.53	30	1
250	246	Male	No	No	No	No	52	2013-05-28 09:10:00	Distal gastric cancer	II	Unkown	MUC	7*7*1	4	1	0	III	d	2.64	1.38	9.77	6.54	21.1	Unkown	87	0
200	247	Male	No	No	Yes	No	65	2013-06-27 08:00:00	Distal gastric cancer	II	Moderate-poor	Adenocarcinoma	2.5*2*1	3	2	0	III	i	1.47	1.98	310.37	5.23	6.2	Unkown	39	1
120	248	Female	No	No	No	Yes	50	2013-08-01 08:20:00	Total stomach	IV	Poor	Adenocarcinoma	14*11*1.6	4	3	0	III	d	4.45	0.5	5.62	34.18	31.8	8.8	85	0
110	249	Male	No	No	No	No	68	2013-09-05 12:00:00	Distal gastric cancer	II	Moderate	Adenocarcinoma	5*4.8*1.5	4	2	0	III	i	5.23	2.62	23.7	Unkown	10.6	Unkown	57	1
10	250	Male	No	Yes	Yes	No	41	2013-06-07 09:10:00	Distal gastric cancer	II	Poor	Adenocarcinoma	5.5*4*2	4	3	0	III	i	2.71	1.38	20.51	2.57	12.3	Unkown	17	1
80	251	Male	No	Yes	Yes	No	54	2013-06-27 13:05:00	Distal gastric cancer	II	Poor	Adenocarcinoma	4.5*3*1.3	4	1	0	III	i	3	1.27	2	4.61	11.5	Unkown	86	0
120	252	Male	No	Yes	Yes	No	63	2013-08-14 11:30:00	Total stomach	III	Poor	Adenocarcinoma	13*10*1.5	4	3	0	III	d	3.03	2.22	264.72	2.42	7.5	Unkown	9	1
140	253	Male	Yes	No	No	Yes	50	2013-09-06 13:15:00	Proximal gastric cancer	III	Moderate-poor	Adenocarcinoma	3*2.5*0.8	4	1	0	III	i	3.51	2.44	7.31	Unkown	21	Unkown	36	1
100	254	Female	No	No	No	Yes	59	2013-05-28 13:15:00	Proximal gastric cancer	II	Moderate	Adenocarcinoma	7*7*0.6	4	2	0	III	i	2.59	1.1	2	55.84	7.2	Unkown	87	0
200	255	Male	No	No	No	Yes	66	2013-07-04 08:30:00	Distal gastric cancer	II	Moderate-poor	Adenocarcinoma	4.5*3*1	4	2	1	IV	i	2.51	2.41	5.41	1.32	6.7	Unkown	36	1
0	256	Male	Yes	No	No	Yes	60	2013-08-15 13:50:00	Proximal gastric cancer	III	Moderate-poor	Adenocarcinoma	12.5*10*1.2	3	1	0	II	m	5.48	154.58	6.64	7.27	5.5	Unkown	17	1
100	257	Male	No	No	No	Yes	70	2013-09-11 08:30:00	Distal gastric cancer	II	Well	Adenocarcinoma	1.5*1*0.7	2	1	0	II	i	2.96	6.91	21.71	1.97	9	Unkown	37	1
150	258	Female	No	No	No	Yes	63	2013-06-11 09:00:00	Total stomach	IV	Moderate-poor	Adenocarcinoma	12*12*2	4	2	0	III	i	4.16	1.65	19.47	7.11	13.8	Unkown	86	0
200	259	Female	No	No	No	Yes	53	2013-07-05 08:00:00	Distal gastric cancer	II	Unkown	SRCR	5*3.5*1.2	4	2	0	III	d	1.37	0.5	16.05	0.9	6.7	Unkown	16	1
90	260	Male	Yes	Yes	Yes	No	54	2013-08-16 08:15:00	Distal gastric cancer	II	Unkown	SRCR	4.5*4.6*1.6	4	1	0	III	d	4.77	4.25	5.5	Unkown	8	Unkown	84	0
780	261	Female	No	No	No	Yes	45	2013-06-11 12:00:00	Total stomach	IV	Poor	Adenocarcinoma	14*13*1	4	3	0	III	d	2.11	0.82	7.71	1.94	12.8	Unkown	25	1
100	262	Male	No	Yes	Yes	Yes	60	2013-07-12 12:30:00	Distal gastric cancer	III	Moderate-poor	Adenocarcinoma	6*6*3	4	3	1	IV	i	2.87	2.87	8.81	3.35	6	Unkown	33	1
150	263	Female	No	No	No	No	66	2013-08-20 14:15:00	Distal gastric cancer	III	Poor	MUC	5.2*4.2*2.5	4	3	0	III	m	1.65	5.34	6.38	Unkown	7.1	Unkown	12	1
100	264	Female	Yes	No	No	Yes	60	2013-09-11 13:10:00	Distal gastric cancer	III	Poor	Adenocarcinoma	5.2*2.5*1.5	4	3	0	II	m	6.07	0.5	3.76	1.12	17.6	4.86	12	1
170	265	Male	No	No	Yes	No	63	2013-09-12 09:00:00	Distal gastric cancer	I	Moderate-poor	Adenocarcinoma	6.5*5.5*1.2	2	1	0	II	i	3.74	4.82	17.79	1.41	7.7	2.89	83	0
100	266	Male	No	No	No	No	49	2013-09-26 09:00:00	Proximal gastric cancer	II	Poor	Adenocarcinoma	3.5*3.5*0.7	4	1	0	III	d	2.26	2.23	8.73	1.34	9	4.11	83	0
130	267	Male	No	Yes	No	No	63	2013-10-16 09:00:00	Proximal gastric cancer	III	Moderate-poor	Adenocarcinoma	6*4.5*0.9	4	3	0	II	m	2.49	9.64	2133.29	16.31	11.3	Unkown	30	1
150	268	Male	No	No	No	No	50	2013-11-06 15:20:00	Distal gastric cancer	II	Poor	Adenocarcinoma	6*4.5*1.2	4	3	0	III	i	0.84	2.02	15.26	20.47	13	5.64	82	0
110	269	Male	No	No	Yes	Yes	60	2013-09-13 09:00:00	Distal gastric cancer	II	Moderate	Adenocarcinoma	2.6*2*2	3	3	0	III	i	5.35	7.2	2	4.5	8.6	2.72	14	1
250	270	Female	Yes	No	No	No	42	2013-09-26 12:15:00	Distal gastric cancer	II	Poor	Adenocarcinoma	2.5*2*1	4	3	1	IV	d	4.13	97.62	233.48	5.01	24.9	Unkown	11	1
80	271	Male	No	Yes	Yes	No	60	2013-10-16 14:00:00	Distal gastric cancer	II	Poor	Adenocarcinoma	3*2.5*1	4	1	0	III	d	2.26	2.84	13.37	1.36	9.3	3.92	82	0
90	272	Female	No	No	No	Yes	64	2013-11-13 11:55:00	Distal gastric cancer	III	Poor	SRCR	5.5*5*1.7	4	2	0	III	d	3.15	1.02	2.84	92.7	10.4	3.16	81	0
0	273	Male	Yes	Yes	No	No	77	2013-09-13 12:40:00	Proximal gastric cancer	III	Moderate	Adenocarcinoma	7*6*2	4	2	0	III	i	2.24	1.83	13.33	4.44	20.7	5.95	54	1
80	274	Male	Yes	Yes	No	No	75	2013-09-26 14:35:00	Distal gastric cancer	III	Poor	MUC	7*5.5*0.8	4	1	0	III	d	1.37	2.9	22.95	8.04	10.2	7.02	83	0
200	275	Female	No	No	No	Yes	59	2013-10-24 10:50:00	Distal gastric cancer	III	Poor	Adenocarcinoma	10*6*2	4	2	0	III	i	1.77	2.21	40.85	3.89	13.9	5.84	82	0
100	276	Male	No	No	No	No	63	2013-11-13 12:30:00	Proximal gastric cancer	III	Moderate-poor	Adenocarcinoma	7*6*2	4	2	0	III	i	1.86	2.03	6.09	7.11	8.2	3.16	81	0
70	277	Female	No	No	No	No	43	2013-09-18 13:00:00	Proximal gastric cancer	III	Poor	Adenocarcinoma	15*13*1.2	4	3	1	IV	d	1.7	1.03	10.18	0.89	16.6	4.92	24	1
300	278	Male	No	No	Yes	Yes	56	2013-09-27 10:20:00	Proximal gastric cancer	II	Unkown	SRCR	8*7*2	4	3	0	III	d	2.16	5.93	49.39	1.12	9.1	8.03	42	1
90	279	Male	No	No	No	No	58	2013-10-25 08:00:00	Proximal gastric cancer	II	Moderate-poor	Adenocarcinoma	6*4.5*1	4	3	0	III	m	1.74	0.89	8.31	1.29	15.4	4.48	18	1
70	280	Male	No	No	No	No	47	2013-11-21 12:50:00	Distal gastric cancer	II	Poor	Adenocarcinoma	2.5*2*0.5	4	2	0	II	d	2.91	1.64	10.77	2.01	8.7	7.17	81	0
70	281	Female	No	No	No	Yes	61	2013-09-19 03:30:00	Proximal gastric cancer	IV	Moderate-poor	Adenocarcinoma	13*12*1.5	4	1	0	III	i	1.53	0.82	33.34	2.21	8.7	6.59	83	0
48	282	Male	No	No	Yes	Yes	79	2013-10-04 08:50:00	Distal gastric cancer	II	Poor	Adenocarcinoma	5*4*1.8	4	2	0	III	d	2.91	1.29	4.64	1.55	28.6	3.39	20	1
80	283	Male	No	Yes	No	No	46	2013-11-01 09:00:00	Distal gastric cancer	III	Poor	Adenocarcinoma	6*4.8*1.5	4	3	0	III	d	2.12	2.15	5.05	1.82	3.3	3.05	25	1
400	284	Male	No	No	Yes	Yes	30	2013-09-25 08:20:00	Total stomach	IV	Poor	Adenocarcinoma	14*14*1.4	4	2	0	III	d	1.56	1.56	12.28	Unkown	9.6	Unkown	83	0
120	285	Male	No	No	No	No	66	2016-08-25 08:15:00	Distal gastric cancer	II	Poor	Adenocarcinoma	2.5*2.5*1.2	4	Unkown	1	IV	m	2.49	2.26	21.15	1.53	10.9	7.04	17	1
30	286	Male	No	No	No	No	71	2013-11-05 08:00:00	Proximal gastric cancer	III	Moderate	MUC	5*4.7*3	4	3	0	III	i	6.66	0.84	19.16	1.56	10.7	8.3	31	1
40	287	Male	No	Yes	No	No	55	2013-11-22 14:30:00	Proximal gastric cancer	III	Moderate-poor	Adenocarcinoma	5.5*3*1	4	2	0	III	i	2.72	1.68	238.15	4.25	12.9	30.65	81	0
180	288	Male	Yes	Yes	Yes	Yes	50	2013-09-25 12:30:00	Distal gastric cancer	II	Poor	Adenocarcinoma	7*3*2	4	2	1	IV	m	2.03	2.76	12000	26.74	61.8	25	4	1
130	289	Male	No	Yes	No	No	45	2013-10-10 09:00:00	Distal gastric cancer	II	Poor	Adenocarcinoma	5.5*4.5*1	4	3	0	III	m	6.86	2	6.45	26.04	10	5.99	82	0
170	290	Female	Yes	No	No	No	68	2013-11-06 14:00:00	Distal gastric cancer	II	Poor	Adenocarcinoma	7.5*6*1.5	4	2	0	III	d	2.43	4.68	12.17	5.55	35.8	5.59	1	1
80	291	Female	No	No	No	No	50	2013-12-12 08:30:00	Distal gastric cancer	IV	Poor	Adenocarcinoma	8*6*1.5	4	3	0	III	d	1.4	1.18	12.86	5.21	2.8	6.92	6	1
160	292	Male	No	No	No	No	53	2013-12-18 08:00:00	Distal gastric cancer	III	Moderate-poor	Adenocarcinoma	7*7*2.5	4	1	0	III	d	6.25	1.29	9.08	1.03	17.4	8.82	24	1
170	294	Male	No	No	Yes	No	51	2014-03-27 08:15:00	Distal gastric cancer	III	Poor	MUC	6*4.5*1.2	4	1	0	III	d	1.64	3.1	33.84	25.75	11.8	5.98	77	0
110	295	Male	No	Yes	No	No	70	2014-06-13 08:00:00	Distal gastric cancer	II	Moderate-poor	Adenocarcinoma	3.4*3*1.2	4	2	0	III	i	2.64	1	2	0.85	8.8	3.77	74	0
90	296	Male	No	Yes	Yes	No	59	2013-12-18 12:50:00	Distal gastric cancer	III	Poor	Adenocarcinoma	5*3.5*1.5	4	3	0	III	d	3.21	15.96	936.93	1.8	7	168.35	5	1
120	297	Female	No	No	No	Yes	75	2014-03-14 08:10:00	Distal gastric cancer	II	Moderate	Adenocarcinoma	5*2.5*2	4	2	0	III	i	219.53	5.9	47.46	1.57	10.1	10.32	41	1
150	298	Female	No	No	No	Yes	69	2014-05-07 08:00:00	Proximal gastric cancer	III	Moderate	Adenocarcinoma	3*2*1	4	1	0	III	i	1.35	2.25	2	1.34	23.8	2.5	75	0
220	299	Female	No	No	No	No	77	2014-06-18 09:00:00	Distal gastric cancer	III	Moderate-poor	Adenocarcinoma	5.5*4*1.8	4	2	0	III	i	1.66	11.53	490.18	0.98	14.5	145.98	74	0
90	300	Male	No	Yes	No	No	65	2013-12-25 12:30:00	Distal gastric cancer	II	Moderate	Adenocarcinoma	2*2*0.5	2	1	0	II	i	1.46	2.01	8.59	1.79	11.5	7.18	80	0
200	301	Male	No	No	No	No	62	2014-03-20 08:32:00	Distal gastric cancer	II	Moderate-poor	Adenocarcinoma	2*2*1.5	4	3	0	III	i	2.83	2.52	18.94	9.53	237.6	7.98	13	1
230	302	Male	No	No	No	No	68	2014-05-08 10:50:00	Proximal gastric cancer	III	Poor	Adenocarcinoma	5*4.5*3	4	2	0	III	d	1.12	13.4	364.48	2.53	8	107.89	75	0
250	303	Male	No	Yes	No	Yes	52	2014-07-03 09:23:00	Distal gastric cancer	II	Moderate-poor	Adenocarcinoma	5.5*4*1.7	4	2	0	III	i	1.35	8.36	152.44	15.64	14.5	23.88	74	0
150	304	Male	No	Yes	Yes	No	62	2013-12-27 08:00:00	Distal gastric cancer	III	Moderate-poor	Adenocarcinoma	4*3.5*2	4	3	0	III	i	541.37	99.93	32.13	3.95	25.7	7.98	33	1
50	305	Female	No	No	No	No	51	2014-03-25 12:45:00	Distal gastric cancer	II	Poor	Adenocarcinoma	4.2*3.5*1.7	4	2	0	III	d	1.96	1.82	7.37	0.76	7.6	5.51	77	0
200	306	Male	No	No	No	No	32	2014-05-13 08:20:00	Distal gastric cancer	III	Poor	Adenocarcinoma	6*5*2	4	2	0	III	d	2.21	0.68	5	2.75	15.9	2.55	5	1
15	307	Male	No	No	No	No	64	2014-08-05 08:10:00	Proximal gastric cancer	II	Moderate	Adenocarcinoma	4*4*1	4	2	0	III	m	2.35	2.05	43.34	1.67	9.6	6.88	72	0
200	308	Male	No	No	Yes	Yes	54	2013-12-30 13:00:00	Proximal gastric cancer	II	Moderate-poor	Adenocarcinoma	4*3.8*1	4	3	0	III	i	7.61	14.31	2972.96	5.69	15.6	Unkown	0	1
45	309	Male	No	Yes	No	Yes	60	2014-03-25 13:50:00	Distal gastric cancer	II	Moderate-poor	Adenocarcinoma	5.2*4.8*1	4	3	0	III	i	3.38	2.97	2.38	Unkown	11.8	Unkown	10	1
170	310	Male	Yes	Yes	No	Yes	66	2014-05-20 09:00:00	Proximal gastric cancer	III	Moderate	Adenocarcinoma	5*4.5*2.2	4	3	1	IV	i	1.09	3.44	6.3	1	123	7.26	8	1
40	311	Male	No	Yes	Yes	No	77	2014-08-19 08:30:00	Proximal gastric cancer	II	Moderate	Adenocarcinoma	7.5*5.6*2.1	4	3	0	III	i	1.89	3.32	204.46	4.16	13.9	31.52	8	1
0	312	Male	No	No	No	No	65	2014-01-07 11:15:00	Distal gastric cancer	II	Moderate-poor	Adenocarcinoma	5.5*5*2	4	3	0	III	i	16.33	1.14	58.36	1.45	29.2	Unkown	16	1
170	313	Male	No	Yes	No	Yes	54	2014-04-17 08:00:00	Distal gastric cancer	III	Moderate	Adenocarcinoma	4.5*4*3	4	2	0	III	i	2.34	13.37	235.08	6.57	13.4	35.96	66	1
200	314	Male	No	No	No	Yes	52	2014-05-20 15:15:00	Proximal gastric cancer	III	Poor	MUC	9*9*1.7	4	1	0	III	i	2.54	2.43	24.76	19.66	6.5	9.73	75	0
220	315	Female	No	No	No	Yes	74	2014-08-21 08:30:00	Distal gastric cancer	II	Moderate	Adenocarcinoma	5*5*1.8	4	2	0	III	i	3.27	0.92	2	2.75	11.5	2.5	15	1
120	317	Female	No	No	No	Yes	58	2014-04-23 12:15:00	Distal gastric cancer	IV	Poor	MUC	10*9.5*1.5	4	Unkown	1	IV	d	1.81	0.5	76.31	2.75	9.3	9.83	5	1
100	318	Male	No	No	No	No	68	2014-06-05 08:30:00	Distal gastric cancer	II	Moderate-poor	Adenocarcinoma	5.5*4.5*1.5	3	3	0	III	i	2.62	3.32	12.69	0.98	11.5	8.97	48	1
60	319	Male	No	Yes	Yes	No	66	2014-09-16 08:20:00	Proximal gastric cancer	II	Moderate	Adenocarcinoma	3.5*3*1	4	3	0	III	i	5.7	25.13	44.79	3.89	43.2	37.37	14	1
250	320	Male	No	Yes	Yes	No	64	2015-03-24 08:00:00	Distal gastric cancer	II	Poor	Adenocarcinoma	6*5.5*1	4	0	0	II	d	2.06	1.78	3.73	Unkown	12.5	Unkown	65	0
60	321	Female	No	No	No	Yes	75	2016-01-21 11:30:00	Proximal gastric cancer	IV	Poor	Adenocarcinoma	10*8*1.8	4	3	1	IV	d	2.74	3.58	3.84	9.16	11.3	20.69	24	1
60	322	Male	No	No	No	Yes	68	2016-04-25 14:10:00	Proximal gastric cancer	II	Poor	Adenocarcinoma	8.5*6.5*2	3	1	0	II	d	3.5	2.95	22.63	9.9	16.6	15.32	51	0
0	323	Male	No	No	Yes	No	72	2014-09-23 08:00:00	Distal gastric cancer	II	Moderate-poor	Adenocarcinoma	4*4*1.1	4	1	0	III	i	80000	1.44	3.34	1.08	26.5	Unkown	71	0
500	324	Male	No	Yes	Yes	No	61	2015-04-17 08:00:00	Proximal gastric cancer	IV	Moderate-poor	Adenocarcinoma	8*6*2.8	4	3	0	III	i	1.68	3.46	201.99	2.85	14.1	23.73	43	1
60	325	Female	No	No	No	No	77	2016-01-21 11:30:00	Distal gastric cancer	I	Moderate	Adenocarcinoma	7*5.5*1.5	4	1	0	III	i	2.13	10.74	1122.98	3.85	18.1	329.07	55	0
550	326	Female	No	No	No	No	65	2016-05-09 08:15:00	Proximal gastric cancer	II	Moderate-poor	Adenocarcinoma	5*4*1.2	4	1	0	III	i	Unkown	1.08	12.41	Unkown	6.1	Unkown	51	0
400	327	Male	No	Yes	Yes	Yes	69	2014-09-30 08:50:00	Distal gastric cancer	III	Moderate-poor	Adenocarcinoma	8*5*1.1	4	3	0	III	m	2.67	2.2	2	1.98	12.1	1.84	19	1
70	328	Female	No	No	No	Yes	58	2015-06-11 08:10:00	Proximal gastric cancer	II	Poor	Adenocarcinoma	4*3.8*1.2	4	3	0	III	d	2.18	1.36	4.39	2.22	4.8	5.73	2	1
500	329	Male	No	Yes	No	Yes	60	2016-01-29 08:10:00	Distal gastric cancer	II	Poor	Adenocarcinoma	14*6*1.5	4	2	0	II	d	6.74	16.8	39.15	5.92	6.4	16.4	26	1
600	330	Male	No	Yes	No	No	55	2016-06-30 12:40:00	Distal gastric cancer	III	Poor	Adenocarcinoma	4*3*2	4	3	0	III	d	4.04	208.67	3085.61	2.91	9.4	188.21	16	1
40	331	Male	No	Yes	Yes	No	76	2014-10-09 08:10:00	Distal gastric cancer	II	Poor	Adenocarcinoma	4.5*4*2	4	1	0	III	d	36.53	1.49	159.06	Unkown	14.4	Unkown	70	0
120	333	Male	No	No	No	Yes	52	2016-01-29 12:20:00	Distal gastric cancer	III	Poor	Adenocarcinoma	6*5*1	4	3	0	III	d	2.73	1.83	58.78	Unkown	19	Unkown	54	0
120	334	Male	No	No	No	No	28	2016-07-01 11:00:00	Proximal gastric cancer	I	Unkown	MUC	10.5*7.5*1.3	4	3	0	III	d	2.38	2.19	387.59	6.92	10.1	79.37	49	0
0	335	Female	No	No	No	No	32	2014-10-14 08:10:00	Distal gastric cancer	II	Poor	Adenocarcinoma	4*4*1.8	4	1	0	III	d	1.66	0.65	9.28	1.4	12.1	4.81	70	0
90	336	Male	No	Yes	Yes	No	63	2015-08-14 08:50:00	Distal gastric cancer	II	Moderate	Adenocarcinoma	4*3*2.5	4	3	0	III	i	3.04	4.39	14.48	2.24	45.4	13.13	60	0
300	337	Male	Yes	Yes	No	Yes	65	2016-02-22 12:05:00	Proximal gastric cancer	II	Poor	Adenocarcinoma	7*6*1.5	4	1	0	III	i	2.42	3.06	2	1.06	10	1.68	54	0
70	338	Male	Yes	Yes	No	Yes	71	2016-08-03 08:00:00	Proximal gastric cancer	II	Moderate-poor	Adenocarcinoma	3.5*2.5*1	4	3	0	III	i	1.7	5.2	9.03	1.73	7.7	9.99	22	1
50	339	Male	No	No	No	No	62	2014-11-04 08:10:00	Proximal gastric cancer	III	Poor	Adenocarcinoma	7*6.5*1.5	4	2	0	III	d	1.8	0.78	4.32	1.07	12	2.48	69	0
65	340	Male	No	Yes	Yes	Yes	66	2015-08-31 08:00:00	Distal gastric cancer	II	Poor	Adenocarcinoma	4.5*4*2	4	3	0	III	d	4.98	3.08	133.41	1.14	4.92	Unkown	59	0
40	341	Male	No	No	No	No	61	2016-03-28 15:33:00	Proximal gastric cancer	II	Moderate-poor	Adenocarcinoma	2.7*2.1*1.3	3	2	0	III	i	2.16	2.94	4.87	2.99	6.5	6	52	0
140	342	Male	No	Yes	Yes	Yes	79	2016-08-08 08:30:00	Distal gastric cancer	IV	Unkown	SRCR	9.2*7*1	4	3	0	III	d	4.4	5.86	2057.2	1.19	37.5	244.59	20	1
10	343	Male	No	Yes	No	No	46	2015-01-23 11:45:00	Distal gastric cancer	II	Poor	Adenocarcinoma	6*6*2.5	4	3	0	III	m	2.63	1.97	48.75	1.54	10.7	6.37	67	0
40	344	Male	No	Yes	Yes	No	48	2015-12-29 11:00:00	Distal gastric cancer	II	Moderate-poor	Adenocarcinoma	2.8*1.6*1	4	3	0	III	i	2.33	5.68	3.85	4.63	7.1	7.04	55	0
120	345	Male	No	No	No	No	63	2008-07-09 13:00:00	Proximal gastric cancer	II	Moderate-poor	Adenocarcinoma	3*2.5*1.5	4	2	0	III	i	1.72	2.05	68.2	Unkown	13.6	Unkown	90	1
500	346	Male	No	No	Yes	Yes	70	2016-08-10 14:18:00	Distal gastric cancer	II	Poor	Adenocarcinoma	3*2*1	4	2	0	III	i	1.32	2.51	41.33	0.83	29	16.04	48	0
200	347	Female	Yes	No	No	Yes	74	2017-02-23 08:00:00	Distal gastric cancer	II	Poor	Adenocarcinoma	6*6*1.5	4	0	0	III	m	2.36	0.8	36.55	0.46	12.7	11.25	8	1
280	348	Female	No	No	No	Yes	53	2017-05-16 08:10:00	Distal gastric cancer	IV	Poor	Adenocarcinoma	3*2*2	2	0	0	I	d	3.24	1.4	3.32	5.53	7	2.45	39	0
450	350	Male	Yes	Yes	Yes	No	48	2017-01-19 12:45:00	Proximal gastric cancer	IV	Moderate-poor	Adenocarcinoma	4.5*4*2.5	4	2	0	III	i	3.18	15.15	2641.54	8.92	79.3	98.49	19	1
200	351	Male	No	Yes	No	No	65	2017-03-23 13:45:00	Distal gastric cancer	II	Moderate-poor	Adenocarcinoma	5*4*1.4	4	1	0	III	i	4.36	8.91	7.6	8.07	15.1	9.42	40	0
250	352	Male	No	Yes	No	Yes	67	2017-06-19 08:35:00	Proximal gastric cancer	II	Moderate-poor	Adenocarcinoma	4.5*3.5*1.5	3	0	0	II	i	3.94	1.59	16.74	1.93	6.5	12.13	33	1
80	353	Male	No	Yes	Yes	No	78	2017-10-19 14:40:00	Proximal gastric cancer	II	Moderate-poor	Adenocarcinoma	3.7*3.5*1	3	2	0	III	i	3.44	3.26	5.56	4.15	5.6	5.15	33	0
100	355	Male	No	Yes	No	No	69	2017-04-06 15:00:00	Distal gastric cancer	II	Moderate-poor	Adenocarcinoma	4*2.8*1	4	0	0	III	i	1.79	6.59	6.01	1.43	16	6.5	40	0
100	356	Male	No	No	No	No	69	2017-06-21 12:30:00	Distal gastric cancer	II	Poor	Adenocarcinoma	9*5.8*3.3	4	0	0	III	m	2.66	4.16	2	1.04	29.4	0.78	37	0
50	357	Male	No	Yes	No	No	78	2017-12-01 08:28:00	Proximal gastric cancer	II	Moderate	Adenocarcinoma	13*5*2	4	0	0	II	i	3.36	384.67	4.05	4.09	13.7	4.46	32	0
300	358	Male	No	No	No	No	67	2016-10-26 08:00:00	Proximal gastric cancer	II	Moderate-poor	Adenocarcinoma	6*4*1.5	4	3	0	III	i	5.31	4.93	118.47	1.4	7.5	19.67	45	0
750	359	Female	Yes	No	No	No	60	2017-04-06 15:30:00	Proximal gastric cancer	II	Poor	Adenocarcinoma	2.9*1.5*1.5	4	1	0	III	d	3.35	3.97	6.23	7.5	10.7	7.85	23	1
300	360	Female	Yes	No	No	No	45	2017-08-10 08:10:00	Proximal gastric cancer	II	Poor	Adenocarcinoma	5*5*2	4	0	1	IV	d	1.72	0.89	2	2.4	7.9	4.31	36	0
300	361	Male	No	Yes	No	Unkown	84	2017-12-08 08:00:00	Distal gastric cancer	III	Moderate-poor	Adenocarcinoma	7*7*1.5	4	0	0	II	i	3.23	3.14	15.12	1.19	22.2	8.56	32	0
800	362	Female	Yes	No	No	Yes	53	2016-10-06 08:30:00	Distal gastric cancer	II	Poor	Adenocarcinoma	4.5*3*2	4	3	1	IV	d	1.93	5.63	7.06	3.4	25.2	2.44	12	1
300	363	Female	No	No	No	No	75	2017-05-02 08:05:00	Distal gastric cancer	II	Poor	Adenocarcinoma	4.5*4*1.5	4	3	0	III	d	1.28	0.96	14.42	1.1	21.1	7.88	39	0
120	364	Female	No	No	No	Yes	52	2017-09-08 08:05:00	Total stomach	IV	Poor	Adenocarcinoma	15*11.5*1.5	4	3	1	IV	d	1.23	1.27	15.9	1.43	14.8	7.36	8	1
200	365	Female	No	No	No	No	46	2017-01-19 11:00:00	Distal gastric cancer	II	Poor	Adenocarcinoma	3.5*2*1.7	4	1	0	III	d	5.29	1.16	6.48	4.92	29.4	3.64	43	0
100	366	Female	No	No	No	Yes	86	2017-05-04 15:10:00	Proximal gastric cancer	II	Moderate	Adenocarcinoma	8*7*2.8	4	0	0	II	i	2.4	13	406.89	1.06	18	45.89	39	0
50	367	Male	Yes	Yes	No	No	67	2017-09-14 11:50:00	Proximal gastric cancer	III	Poor	Adenocarcinoma	7*6.5*2	4	2	0	III	i	1.71	1.15	2.37	1.32	15.4	9.16	32	1
100	369	Male	No	Yes	No	No	82	2017-05-09 14:45:00	Distal gastric cancer	II	Poor	Adenocarcinoma	7*6*1	4	0	0	II	m	1.54	7.79	1010.22	Unkown	22.4	Unkown	14	1
300	370	Male	Yes	Yes	No	Yes	67	2017-09-26 08:00:00	Distal gastric cancer	II	Moderate-poor	Adenocarcinoma	6*5*0.5	4	2	0	III	m	2	0.89	7.12	0.76	9.2	4.09	34	0
0	372	Male	Unkown	Unkown	Unkown	Unkown	65	Unkown	Proximal gastric cancer	Unkown	Unkown	Adenocarcinoma	2×1.5×1cm	2	0	0	I	Unkown	Unkown	Unkown	Unkown	Unkown	Unkown	Unkown	Unkown	Unkown
0	373	Female	Unkown	Unkown	Unkown	Unkown	75	Unkown	Proximal gastric cancer	Unkown	Unkown	Adenocarcinoma	5×5×1.5cm	2	0	0	I	Unkown	Unkown	Unkown	Unkown	Unkown	Unkown	Unkown	Unkown	Unkown
0	374	Male	Unkown	Unkown	Unkown	Unkown	62	Unkown	Proximal gastric cancer	Unkown	Unkown	Adenocarcinoma	5×4×1cm	3	0	0	II	Unkown	Unkown	Unkown	Unkown	Unkown	Unkown	Unkown	Unkown	Unkown
120	375	Male	Unkown	Unkown	Unkown	Unkown	47	Unkown	Proximal gastric cancer	Unkown	Unkown	Adenocarcinoma	3.5×3×1.5cm	2	1	0	II	Unkown	Unkown	Unkown	Unkown	Unkown	Unkown	Unkown	Unkown	Unkown
4	376	Male	Unkown	Unkown	Unkown	Unkown	60	Unkown	Proximal gastric cancer	Unkown	Unkown	Adenocarcinoma	5×4.5×1cm	4	0	0	III	Unkown	Unkown	Unkown	Unkown	Unkown	Unkown	Unkown	Unkown	Unkown
60	377	Male	Unkown	Unkown	Unkown	Unkown	74	Unkown	Proximal gastric cancer	Unkown	Unkown	Adenocarcinoma	3.3×3.3×1.8cm	3	1	0	III	Unkown	Unkown	Unkown	Unkown	Unkown	Unkown	Unkown	Unkown	Unkown
1	378	Male	Unkown	Unkown	Unkown	Unkown	60	Unkown	Proximal gastric cancer	Unkown	Unkown	Adenocarcinoma	5.5×5.5×1.4cm	3	1	0	III	Unkown	Unkown	Unkown	Unkown	Unkown	Unkown	Unkown	Unkown	Unkown
0	379	Male	Unkown	Unkown	Unkown	Unkown	63	Unkown	Proximal gastric cancer	Unkown	Unkown	Adenocarcinoma	3×2×0.5cm	3	1	0	III	Unkown	Unkown	Unkown	Unkown	Unkown	Unkown	Unkown	Unkown	Unkown
0	380	Female	Unkown	Unkown	Unkown	Unkown	51	Unkown	Proximal gastric cancer	Unkown	Unkown	Adenocarcinoma	3×3×1cm	3	1	0	III	Unkown	Unkown	Unkown	Unkown	Unkown	Unkown	Unkown	Unkown	Unkown
0	381	Female	Unkown	Unkown	Unkown	Unkown	50	Unkown	Proximal gastric cancer	Unkown	Unkown	Adenocarcinoma	3.5×3×1cm	3	1	0	III	Unkown	Unkown	Unkown	Unkown	Unkown	Unkown	Unkown	Unkown	Unkown
0	382	Male	Unkown	Unkown	Unkown	Unkown	72	Unkown	Proximal gastric cancer	Unkown	Unkown	Adenocarcinoma	9×9×1cm	3	1	0	III	Unkown	Unkown	Unkown	Unkown	Unkown	Unkown	Unkown	Unkown	Unkown
170	383	Female	Unkown	Unkown	Unkown	Unkown	68	Unkown	Proximal gastric cancer	Unkown	Unkown	Adenocarcinoma	4.5×2.5×1cm	3	1	0	III	Unkown	Unkown	Unkown	Unkown	Unkown	Unkown	Unkown	Unkown	Unkown
0	384	Male	Unkown	Unkown	Unkown	Unkown	82	Unkown	Proximal gastric cancer	Unkown	Unkown	Adenocarcinoma	9×6×2cm	3	2	0	III	Unkown	Unkown	Unkown	Unkown	Unkown	Unkown	Unkown	Unkown	Unkown
0	385	Male	Unkown	Unkown	Unkown	Unkown	56	Unkown	Proximal gastric cancer	Unkown	Unkown	Adenocarcinoma	9.5×9×1.5cm	3	2	0	III	Unkown	Unkown	Unkown	Unkown	Unkown	Unkown	Unkown	Unkown	Unkown
20	386	Male	Unkown	Unkown	Unkown	Unkown	50	Unkown	Proximal gastric cancer	Unkown	Unkown	Adenocarcinoma	4.3×4×1.8cm	4	2	0	III	Unkown	Unkown	Unkown	Unkown	Unkown	Unkown	Unkown	Unkown	Unkown
100	387	Male	Unkown	Unkown	Unkown	Unkown	59	Unkown	Proximal gastric cancer	Unkown	Unkown	Adenocarcinoma	3×2×1cm	4	2	0	III	Unkown	Unkown	Unkown	Unkown	Unkown	Unkown	Unkown	Unkown	Unkown
35	388	Male	Unkown	Unkown	Unkown	Unkown	57	Unkown	Proximal gastric cancer	Unkown	Unkown	Adenocarcinoma	4.5×3.5×1.5cm	2	3	0	III	Unkown	Unkown	Unkown	Unkown	Unkown	Unkown	Unkown	Unkown	Unkown
40	389	Male	Unkown	Unkown	Unkown	Unkown	58	Unkown	Proximal gastric cancer	Unkown	Unkown	Adenocarcinoma	8.5×6×0.5cm	2	3	0	III	Unkown	Unkown	Unkown	Unkown	Unkown	Unkown	Unkown	Unkown	Unkown
200	390	Male	Unkown	Unkown	Unkown	Unkown	62	Unkown	Proximal gastric cancer	Unkown	Unkown	Adenocarcinoma	5×5×2cm	2	3	0	III	Unkown	Unkown	Unkown	Unkown	Unkown	Unkown	Unkown	Unkown	Unkown
0	391	Female	Unkown	Unkown	Unkown	Unkown	73	Unkown	Proximal gastric cancer	Unkown	Unkown	Adenocarcinoma	7.5×7.5×1.5cm	3	3	0	III	Unkown	Unkown	Unkown	Unkown	Unkown	Unkown	Unkown	Unkown	Unkown
0	392	Male	Unkown	Unkown	Unkown	Unkown	54	Unkown	Proximal gastric cancer	Unkown	Unkown	Adenocarcinoma	10×7×4cm	4	3	0	III	Unkown	Unkown	Unkown	Unkown	Unkown	Unkown	Unkown	Unkown	Unkown
5	393	Male	Unkown	Unkown	Unkown	Unkown	64	Unkown	Proximal gastric cancer	Unkown	Unkown	Adenocarcinoma	9×8×3cm	4	3	0	III	Unkown	Unkown	Unkown	Unkown	Unkown	Unkown	Unkown	Unkown	Unkown
0	394	Male	Unkown	Unkown	Unkown	Unkown	87	Unkown	Proximal gastric cancer	Unkown	Unkown	Adenocarcinoma	3.5×3×1cm	4	3	0	III	Unkown	Unkown	Unkown	Unkown	Unkown	Unkown	Unkown	Unkown	Unkown
20	395	Male	Unkown	Unkown	Unkown	Unkown	72	Unkown	Proximal gastric cancer	Unkown	Unkown	Adenocarcinoma	6×4.5×1cm	3	3	0	III	Unkown	Unkown	Unkown	Unkown	Unkown	Unkown	Unkown	Unkown	Unkown
80	396	Male	Unkown	Unkown	Unkown	Unkown	76	Unkown	Proximal gastric cancer	Unkown	Unkown	Adenocarcinoma	8×8×3cm	4	3	0	III	Unkown	Unkown	Unkown	Unkown	Unkown	Unkown	Unkown	Unkown	Unkown
120	397	Female	Unkown	Unkown	Unkown	Unkown	80	Unkown	Proximal gastric cancer	Unkown	Unkown	Adenocarcinoma	4×3×1cm	4	3	0	III	Unkown	Unkown	Unkown	Unkown	Unkown	Unkown	Unkown	Unkown	Unkown
0	398	Male	Unkown	Unkown	Unkown	Unkown	60	Unkown	Proximal gastric cancer	Unkown	Unkown	Adenocarcinoma	7×5×1cm	3	3	0	III	Unkown	Unkown	Unkown	Unkown	Unkown	Unkown	Unkown	Unkown	Unkown
13	399	Male	Unkown	Unkown	Unkown	Unkown	58	Unkown	Proximal gastric cancer	Unkown	Unkown	Adenocarcinoma	4×3×1cm	3	3	0	III	Unkown	Unkown	Unkown	Unkown	Unkown	Unkown	Unkown	Unkown	Unkown
20	400	Male	Unkown	Unkown	Unkown	Unkown	70	Unkown	Proximal gastric cancer	Unkown	Unkown	Adenocarcinoma	5×3.5×1.5cm	3	3	0	III	Unkown	Unkown	Unkown	Unkown	Unkown	Unkown	Unkown	Unkown	Unkown
100	401	Male	Unkown	Unkown	Unkown	Unkown	47	Unkown	Proximal gastric cancer	Unkown	Unkown	Adenocarcinoma	8×6×3cm	3	3	0	III	Unkown	Unkown	Unkown	Unkown	Unkown	Unkown	Unkown	Unkown	Unkown
170	402	Female	Unkown	Unkown	Unkown	Unkown	28	Unkown	Proximal gastric cancer	Unkown	Unkown	Adenocarcinoma	3.5×3×0.5cm	4	3	0	III	Unkown	Unkown	Unkown	Unkown	Unkown	Unkown	Unkown	Unkown	Unkown
300	403	Male	Unkown	Unkown	Unkown	Unkown	61	Unkown	Proximal gastric cancer	Unkown	Unkown	Adenocarcinoma	5×5×1.5cm	3	3	0	III	Unkown	Unkown	Unkown	Unkown	Unkown	Unkown	Unkown	Unkown	Unkown
200	404	Female	Unkown	Unkown	Unkown	Unkown	36	Unkown	Proximal gastric cancer	Unkown	Unkown	Adenocarcinoma	5×4×3cm	4	3	0	III	Unkown	Unkown	Unkown	Unkown	Unkown	Unkown	Unkown	Unkown	Unkown
0	405	Male	Unkown	Unkown	Unkown	Unkown	65	Unkown	Proximal gastric cancer	Unkown	Unkown	Adenocarcinoma	4×3×1cm	4	3	0	III	Unkown	Unkown	Unkown	Unkown	Unkown	Unkown	Unkown	Unkown	Unkown
10	406	Male	Unkown	Unkown	Unkown	Unkown	46	Unkown	Proximal gastric cancer	Unkown	Unkown	Adenocarcinoma	4×3×1cm	3	3	0	III	Unkown	Unkown	Unkown	Unkown	Unkown	Unkown	Unkown	Unkown	Unkown
10	407	Male	Unkown	Unkown	Unkown	Unkown	52	Unkown	Proximal gastric cancer	Unkown	Unkown	Adenocarcinoma	4×3×1cm	3	3	0	III	Unkown	Unkown	Unkown	Unkown	Unkown	Unkown	Unkown	Unkown	Unkown
0	408	Male	Unkown	Unkown	Unkown	Unkown	66	Unkown	Proximal gastric cancer	Unkown	Unkown	Adenocarcinoma	3×3×1cm	4	3	0	III	Unkown	Unkown	Unkown	Unkown	Unkown	Unkown	Unkown	Unkown	Unkown
50	409	Male	Unkown	Unkown	Unkown	Unkown	64	Unkown	Proximal gastric cancer	Unkown	Unkown	Adenocarcinoma	3×3×1cm	4	3	0	III	Unkown	Unkown	Unkown	Unkown	Unkown	Unkown	Unkown	Unkown	Unkown
50	410	Male	Unkown	Unkown	Unkown	Unkown	55	Unkown	Proximal gastric cancer	Unkown	Unkown	Adenocarcinoma	5×5×1.2cm	3	3	0	III	Unkown	Unkown	Unkown	Unkown	Unkown	Unkown	Unkown	Unkown	Unkown
30	411	Male	Unkown	Unkown	Unkown	Unkown	51	Unkown	Proximal gastric cancer	Unkown	Unkown	Adenocarcinoma	4×3×1cm	3	3	0	III	Unkown	Unkown	Unkown	Unkown	Unkown	Unkown	Unkown	Unkown	Unkown
80	412	Male	Unkown	Unkown	Unkown	Unkown	67	Unkown	Proximal gastric cancer	Unkown	Unkown	Adenocarcinoma	7.5×7×2cm	4	3	0	III	Unkown	Unkown	Unkown	Unkown	Unkown	Unkown	Unkown	Unkown	Unkown
40	413	Female	Unkown	Unkown	Unkown	Unkown	53	Unkown	Proximal gastric cancer	Unkown	Unkown	Adenocarcinoma	7×6.5×1.5cm	3	3	0	III	Unkown	Unkown	Unkown	Unkown	Unkown	Unkown	Unkown	Unkown	Unkown
0	414	Female	Unkown	Unkown	Unkown	Unkown	68	Unkown	Proximal gastric cancer	Unkown	Unkown	Adenocarcinoma	4×2.5×0.5cm	4	2	0	III	Unkown	Unkown	Unkown	Unkown	Unkown	Unkown	Unkown	Unkown	Unkown
80	415	Male	Unkown	Unkown	Unkown	Unkown	59	Unkown	Proximal gastric cancer	Unkown	Unkown	Adenocarcinoma	3×2×1cm	3	2	0	III	Unkown	Unkown	Unkown	Unkown	Unkown	Unkown	Unkown	Unkown	Unkown
0	416	Female	Unkown	Unkown	Unkown	Unkown	70	Unkown	Proximal gastric cancer	Unkown	Unkown	Adenocarcinoma	6×6×2cm	3	2	0	III	Unkown	Unkown	Unkown	Unkown	Unkown	Unkown	Unkown	Unkown	Unkown
70	417	Male	Unkown	Unkown	Unkown	Unkown	81	Unkown	Proximal gastric cancer	Unkown	Unkown	Adenocarcinoma	9×8×3cm	4	2	0	III	Unkown	Unkown	Unkown	Unkown	Unkown	Unkown	Unkown	Unkown	Unkown
5	418	Male	Unkown	Unkown	Unkown	Unkown	54	Unkown	Proximal gastric cancer	Unkown	Unkown	Adenocarcinoma	4×3×1cm	3	2	0	III	Unkown	Unkown	Unkown	Unkown	Unkown	Unkown	Unkown	Unkown	Unkown
30	419	Female	Unkown	Unkown	Unkown	Unkown	69	Unkown	Proximal gastric cancer	Unkown	Unkown	Adenocarcinoma	6×5×0.5cm	3	2	0	III	Unkown	Unkown	Unkown	Unkown	Unkown	Unkown	Unkown	Unkown	Unkown
70	420	Male	Unkown	Unkown	Unkown	Unkown	47	Unkown	Proximal gastric cancer	Unkown	Unkown	Adenocarcinoma	8×6×2cm	3	2	0	III	Unkown	Unkown	Unkown	Unkown	Unkown	Unkown	Unkown	Unkown	Unkown
10	421	Male	Unkown	Unkown	Unkown	Unkown	67	Unkown	Proximal gastric cancer	Unkown	Unkown	Adenocarcinoma	5×4×1cm	4	2	0	III	Unkown	Unkown	Unkown	Unkown	Unkown	Unkown	Unkown	Unkown	Unkown
0	422	Male	Unkown	Unkown	Unkown	Unkown	60	Unkown	Proximal gastric cancer	Unkown	Unkown	Adenocarcinoma	4×3×2cm	3	2	0	III	Unkown	Unkown	Unkown	Unkown	Unkown	Unkown	Unkown	Unkown	Unkown
20	423	Male	Unkown	Unkown	Unkown	Unkown	60	Unkown	Proximal gastric cancer	Unkown	Unkown	Adenocarcinoma	4×3×2cm	3	2	0	III	Unkown	Unkown	Unkown	Unkown	Unkown	Unkown	Unkown	Unkown	Unkown
30	424	Male	Unkown	Unkown	Unkown	Unkown	64	Unkown	Proximal gastric cancer	Unkown	Unkown	Adenocarcinoma	8×7×2cm	4	2	0	III	Unkown	Unkown	Unkown	Unkown	Unkown	Unkown	Unkown	Unkown	Unkown
0	425	Male	Unkown	Unkown	Unkown	Unkown	80	Unkown	Proximal gastric cancer	Unkown	Unkown	Adenocarcinoma	3×3×0.2cm	4	2	0	III	Unkown	Unkown	Unkown	Unkown	Unkown	Unkown	Unkown	Unkown	Unkown
0	426	Female	Unkown	Unkown	Unkown	Unkown	61	Unkown	Proximal gastric cancer	Unkown	Unkown	Adenocarcinoma	3×3×0.6cm	3	2	0	III	Unkown	Unkown	Unkown	Unkown	Unkown	Unkown	Unkown	Unkown	Unkown
10	427	Male	Unkown	Unkown	Unkown	Unkown	53	Unkown	Proximal gastric cancer	Unkown	Unkown	Adenocarcinoma	7×6×3cm	3	2	0	III	Unkown	Unkown	Unkown	Unkown	Unkown	Unkown	Unkown	Unkown	Unkown
15	428	Male	Unkown	Unkown	Unkown	Unkown	70	Unkown	Proximal gastric cancer	Unkown	Unkown	Adenocarcinoma	4×3×0.8cm	3	2	0	III	Unkown	Unkown	Unkown	Unkown	Unkown	Unkown	Unkown	Unkown	Unkown
0	429	Male	Unkown	Unkown	Unkown	Unkown	69	Unkown	Proximal gastric cancer	Unkown	Unkown	Adenocarcinoma	6×5×1cm	3	2	0	III	Unkown	Unkown	Unkown	Unkown	Unkown	Unkown	Unkown	Unkown	Unkown
20	430	Male	Unkown	Unkown	Unkown	Unkown	65	Unkown	Proximal gastric cancer	Unkown	Unkown	Adenocarcinoma	3×2×1cm	4	2	0	III	Unkown	Unkown	Unkown	Unkown	Unkown	Unkown	Unkown	Unkown	Unkown
0	431	Male	Unkown	Unkown	Unkown	Unkown	54	Unkown	Proximal gastric cancer	Unkown	Unkown	Adenocarcinoma	4.5×4.5×1cm	3	2	0	III	Unkown	Unkown	Unkown	Unkown	Unkown	Unkown	Unkown	Unkown	Unkown
1	432	Male	Unkown	Unkown	Unkown	Unkown	70	Unkown	Proximal gastric cancer	Unkown	Unkown	Adenocarcinoma	9×5×2.3cm	3	2	1	IV	Unkown	Unkown	Unkown	Unkown	Unkown	Unkown	Unkown	Unkown	Unkown
50	433	Male	Unkown	Unkown	Unkown	Unkown	58	Unkown	Proximal gastric cancer	Unkown	Unkown	Adenocarcinoma	10.5×6.5×2cm	Unkown	2	1	IV	Unkown	Unkown	Unkown	Unkown	Unkown	Unkown	Unkown	Unkown	Unkown
5	434	Female	Unkown	Unkown	Unkown	Unkown	60	Unkown	Proximal gastric cancer	Unkown	Unkown	Adenocarcinoma	6×5cm	4	3	1	IV	Unkown	Unkown	Unkown	Unkown	Unkown	Unkown	Unkown	Unkown	Unkown
0	435	Male	Unkown	Unkown	Unkown	Unkown	70	Unkown	Proximal gastric cancer	Unkown	Unkown	Adenocarcinoma	8×6×0.5cm	3	3	1	IV	Unkown	Unkown	Unkown	Unkown	Unkown	Unkown	Unkown	Unkown	Unkown
40	436	Male	Unkown	Unkown	Unkown	Unkown	60	Unkown	Proximal gastric cancer	Unkown	Unkown	Adenocarcinoma	5×5×1.5cm	Unkown	3	1	IV	Unkown	Unkown	Unkown	Unkown	Unkown	Unkown	Unkown	Unkown	Unkown
0	437	Male	Unkown	Unkown	Unkown	Unkown	66	Unkown	Proximal gastric cancer	Unkown	Unkown	Adenocarcinoma	7×6.5×2cm	3	1	0	III	Unkown	Unkown	Unkown	Unkown	Unkown	Unkown	Unkown	21	1
0	438	Female	Unkown	Unkown	Unkown	Unkown	70	Unkown	Proximal gastric cancer	Unkown	Unkown	Adenocarcinoma	11×5×1.5cm	3	2	0	III	Unkown	Unkown	Unkown	Unkown	Unkown	Unkown	Unkown	25	1
0	439	Male	Unkown	Unkown	Unkown	Unkown	71	Unkown	Proximal gastric cancer	Unkown	Unkown	Adenocarcinoma	3×2.5×1cm	3	2	0	III	Unkown	Unkown	Unkown	Unkown	Unkown	Unkown	Unkown	21	1
50	440	Male	Unkown	Unkown	Unkown	Unkown	75	Unkown	Proximal gastric cancer	Unkown	Unkown	Adenocarcinoma	6.5×5.5×1.5cm	3	1	0	III	Unkown	Unkown	Unkown	Unkown	Unkown	Unkown	Unkown	7	1
100	441	Male	Unkown	Unkown	Unkown	Unkown	71	Unkown	Proximal gastric cancer	Unkown	Unkown	Adenocarcinoma	8×7×1.5cm	4	3	0	III	Unkown	Unkown	Unkown	Unkown	Unkown	Unkown	Unkown	15	1
40	442	Male	Unkown	Unkown	Unkown	Unkown	53	Unkown	Proximal gastric cancer	Unkown	Unkown	Adenocarcinoma	4×3×1.5cm	2	0	0	I	Unkown	Unkown	Unkown	Unkown	Unkown	Unkown	Unkown	78	0
0	443	Male	Unkown	Unkown	Unkown	Unkown	58	Unkown	Proximal gastric cancer	Unkown	Unkown	Adenocarcinoma	5×4×2cm	Unkown	3	1	IV	Unkown	Unkown	Unkown	Unkown	Unkown	Unkown	Unkown	10	1
10	444	Male	Unkown	Unkown	Unkown	Unkown	62	Unkown	Proximal gastric cancer	Unkown	Unkown	Adenocarcinoma	5×3.5×1cm	3	0	0	II	Unkown	Unkown	Unkown	Unkown	Unkown	Unkown	Unkown	74	0
30	445	Male	Unkown	Unkown	Unkown	Unkown	74	Unkown	Proximal gastric cancer	Unkown	Unkown	Adenocarcinoma	4×3.5×1cm	3	0	0	II	Unkown	Unkown	Unkown	Unkown	Unkown	Unkown	Unkown	44	1
0	446	Female	Unkown	Unkown	Unkown	Unkown	79	Unkown	Proximal gastric cancer	Unkown	Unkown	Adenocarcinoma	7.5×7.5×1cm	3	1	0	III	Unkown	Unkown	Unkown	Unkown	Unkown	Unkown	Unkown	4	1
280	447	Male	Unkown	Unkown	Unkown	Unkown	70	Unkown	Proximal gastric cancer	Unkown	Unkown	Adenocarcinoma	7×6×2cm	3	3	0	III	Unkown	Unkown	Unkown	Unkown	Unkown	Unkown	Unkown	42	1
100	448	Male	Unkown	Unkown	Unkown	Unkown	79	Unkown	Proximal gastric cancer	Unkown	Unkown	Adenocarcinoma	4×4×1.5cm	3	3	0	III	Unkown	Unkown	Unkown	Unkown	Unkown	Unkown	Unkown	9	1
40	449	Male	Unkown	Unkown	Unkown	Unkown	74	Unkown	Proximal gastric cancer	Unkown	Unkown	Adenocarcinoma	4×3×1cm	3	0	0	II	Unkown	Unkown	Unkown	Unkown	Unkown	Unkown	Unkown	19	1
0	450	Male	Unkown	Unkown	Unkown	Unkown	62	Unkown	Proximal gastric cancer	Unkown	Unkown	Adenocarcinoma	2×2×0.5cm	2	0	0	I	Unkown	Unkown	Unkown	Unkown	Unkown	Unkown	Unkown	73	0
0	451	Female	Unkown	Unkown	Unkown	Unkown	79	Unkown	Proximal gastric cancer	Unkown	Unkown	Adenocarcinoma	6×5.5×1.5cm	3	0	0	II	Unkown	Unkown	Unkown	Unkown	Unkown	Unkown	Unkown	72	0
3	452	Male	Unkown	Unkown	Unkown	Unkown	75	Unkown	Proximal gastric cancer	Unkown	Unkown	Adenocarcinoma	4×3.5×1.5cm	3	0	0	II	Unkown	Unkown	Unkown	Unkown	Unkown	Unkown	Unkown	69	0
70	453	Male	Unkown	Unkown	Unkown	Unkown	73	Unkown	Proximal gastric cancer	Unkown	Unkown	Adenocarcinoma	7×4.5×1cm	3	0	0	II	Unkown	Unkown	Unkown	Unkown	Unkown	Unkown	Unkown	18	1
200	454	Male	Unkown	Unkown	Unkown	Unkown	74	Unkown	Proximal gastric cancer	Unkown	Unkown	Adenocarcinoma	6×6×1cm	2	0	0	I	Unkown	Unkown	Unkown	Unkown	Unkown	Unkown	Unkown	69	0
350	455	Male	Unkown	Unkown	Unkown	Unkown	61	Unkown	Proximal gastric cancer	Unkown	Unkown	Adenocarcinoma	5×5×3cm	3	2	0	III	Unkown	Unkown	Unkown	Unkown	Unkown	Unkown	Unkown	24	1
100	456	Male	Unkown	Unkown	Unkown	Unkown	68	Unkown	Proximal gastric cancer	Unkown	Unkown	Adenocarcinoma	5×4×2cm	3	1	0	III	Unkown	Unkown	Unkown	Unkown	Unkown	Unkown	Unkown	69	0
0	457	Male	Unkown	Unkown	Unkown	Unkown	72	Unkown	Proximal gastric cancer	Unkown	Unkown	Adenocarcinoma	5×4×2cm	3	0	0	II	Unkown	Unkown	Unkown	Unkown	Unkown	Unkown	Unkown	69	0
400	458	Male	Unkown	Unkown	Unkown	Unkown	77	Unkown	Proximal gastric cancer	Unkown	Unkown	Adenocarcinoma	6.5×5×2.5cm	3	0	0	II	Unkown	Unkown	Unkown	Unkown	Unkown	Unkown	Unkown	68	0
110	459	Female	Unkown	Unkown	Unkown	Unkown	75	Unkown	Proximal gastric cancer	Unkown	Unkown	Adenocarcinoma	4×4×2cm	3	0	0	II	Unkown	Unkown	Unkown	Unkown	Unkown	Unkown	Unkown	11	1
300	460	Male	Unkown	Unkown	Unkown	Unkown	75	Unkown	Proximal gastric cancer	Unkown	Unkown	Adenocarcinoma	8×5×4cm	3	0	0	II	Unkown	Unkown	Unkown	Unkown	Unkown	Unkown	Unkown	3	1
20	461	Male	Unkown	Unkown	Unkown	Unkown	75	Unkown	Proximal gastric cancer	Unkown	Unkown	Adenocarcinoma	8×8×1.5cm	3	2	0	III	Unkown	Unkown	Unkown	Unkown	Unkown	Unkown	Unkown	65	0
170	462	Male	Unkown	Unkown	Unkown	Unkown	68	Unkown	Proximal gastric cancer	Unkown	Unkown	Adenocarcinoma	2.5×1.5×0.5cm	3	0	0	II	Unkown	Unkown	Unkown	Unkown	Unkown	Unkown	Unkown	64	0
0	463	Male	Unkown	Unkown	Unkown	Unkown	74	Unkown	Proximal gastric cancer	Unkown	Unkown	Adenocarcinoma	5×2.5×1cm	3	2	0	III	Unkown	Unkown	Unkown	Unkown	Unkown	Unkown	Unkown	12	1
10	464	Male	Unkown	Unkown	Unkown	Unkown	71	Unkown	Proximal gastric cancer	Unkown	Unkown	Adenocarcinoma	5×4.5×1cm	4	2	0	III	Unkown	Unkown	Unkown	Unkown	Unkown	Unkown	Unkown	48	1
90	465	Male	Unkown	Unkown	Unkown	Unkown	75	Unkown	Proximal gastric cancer	Unkown	Unkown	Adenocarcinoma	6×4×2cm	3	3	0	III	Unkown	Unkown	Unkown	Unkown	Unkown	Unkown	Unkown	11	1
50	466	Male	Unkown	Unkown	Unkown	Unkown	61	Unkown	Proximal gastric cancer	Unkown	Unkown	Adenocarcinoma	7×6×2cm	3	3	0	III	Unkown	Unkown	Unkown	Unkown	Unkown	Unkown	Unkown	62	0
50	467	Male	Unkown	Unkown	Unkown	Unkown	84	Unkown	Proximal gastric cancer	Unkown	Unkown	Adenocarcinoma	3.5×3.5×1cm	3	1	0	III	Unkown	Unkown	Unkown	Unkown	Unkown	Unkown	Unkown	21	1
0	468	Male	Unkown	Unkown	Unkown	Unkown	73	Unkown	Proximal gastric cancer	Unkown	Unkown	Adenocarcinoma	8×4×1.5cm	3	2	0	III	Unkown	Unkown	Unkown	Unkown	Unkown	Unkown	Unkown	13	1
90	469	Male	Unkown	Unkown	Unkown	Unkown	56	Unkown	Proximal gastric cancer	Unkown	Unkown	Adenocarcinoma	10×7×2cm	3	2	0	III	Unkown	Unkown	Unkown	Unkown	Unkown	Unkown	Unkown	15	1
0	470	Male	Unkown	Unkown	Unkown	Unkown	54	Unkown	Proximal gastric cancer	Unkown	Unkown	Adenocarcinoma	5×4×1.5cm	3	2	0	III	Unkown	Unkown	Unkown	Unkown	Unkown	Unkown	Unkown	22	1
170	471	Male	Unkown	Unkown	Unkown	Unkown	66	Unkown	Proximal gastric cancer	Unkown	Unkown	Adenocarcinoma	5×5×1.5cm	3	2	0	III	Unkown	Unkown	Unkown	Unkown	Unkown	Unkown	Unkown	23	1
10	472	Male	Unkown	Unkown	Unkown	Unkown	65	Unkown	Proximal gastric cancer	Unkown	Unkown	Adenocarcinoma	4×4×1cm	3	1	0	III	Unkown	Unkown	Unkown	Unkown	Unkown	Unkown	Unkown	59	0
100	473	Male	Unkown	Unkown	Unkown	Unkown	72	Unkown	Proximal gastric cancer	Unkown	Unkown	Adenocarcinoma	10×7×1.3cm	3	2	0	III	Unkown	Unkown	Unkown	Unkown	Unkown	Unkown	Unkown	14	1
0	474	Female	Unkown	Unkown	Unkown	Unkown	68	Unkown	Proximal gastric cancer	Unkown	Unkown	Adenocarcinoma	7×7×3cm	3	2	0	III	Unkown	Unkown	Unkown	Unkown	Unkown	Unkown	Unkown	10	1
0	475	Female	Unkown	Unkown	Unkown	Unkown	65	Unkown	Proximal gastric cancer	Unkown	Unkown	Adenocarcinoma	4.5×3.5×1cm	3	1	0	III	Unkown	Unkown	Unkown	Unkown	Unkown	Unkown	Unkown	58	0
80	476	Female	Unkown	Unkown	Unkown	Unkown	81	Unkown	Proximal gastric cancer	Unkown	Unkown	Adenocarcinoma	7×7×2cm	3	0	0	II	Unkown	Unkown	Unkown	Unkown	Unkown	Unkown	Unkown	4	1
70	477	Male	Unkown	Unkown	Unkown	Unkown	44	Unkown	Proximal gastric cancer	Unkown	Unkown	Adenocarcinoma	8×8×3cm	3	0	0	II	Unkown	Unkown	Unkown	Unkown	Unkown	Unkown	Unkown	56	0
50	478	Female	Unkown	Unkown	Unkown	Unkown	62	Unkown	Proximal gastric cancer	Unkown	Unkown	Adenocarcinoma	7×6×2.5cm	4	0	0	III	Unkown	Unkown	Unkown	Unkown	Unkown	Unkown	Unkown	56	0
80	479	Female	Unkown	Unkown	Unkown	Unkown	64	Unkown	Proximal gastric cancer	Unkown	Unkown	Adenocarcinoma	4×3×1.5cm	3	0	0	II	Unkown	Unkown	Unkown	Unkown	Unkown	Unkown	Unkown	55	0
5	480	Female	Unkown	Unkown	Unkown	Unkown	80	Unkown	Proximal gastric cancer	Unkown	Unkown	Adenocarcinoma	4×3×1cm	3	3	0	III	Unkown	Unkown	Unkown	Unkown	Unkown	Unkown	Unkown	1	1
160	481	Female	Unkown	Unkown	Unkown	Unkown	60	Unkown	Proximal gastric cancer	Unkown	Unkown	Adenocarcinoma	9×5×2cm	3	3	0	III	Unkown	Unkown	Unkown	Unkown	Unkown	Unkown	Unkown	22	1
80	482	Male	Unkown	Unkown	Unkown	Unkown	55	Unkown	Proximal gastric cancer	Unkown	Unkown	Adenocarcinoma	8×4×1.5cm	3	3	0	III	Unkown	Unkown	Unkown	Unkown	Unkown	Unkown	Unkown	35	1
60	483	Male	Unkown	Unkown	Unkown	Unkown	66	Unkown	Proximal gastric cancer	Unkown	Unkown	Adenocarcinoma	5×4×0.5cm	3	1	0	III	Unkown	Unkown	Unkown	Unkown	Unkown	Unkown	Unkown	52	0
15	484	Male	Unkown	Unkown	Unkown	Unkown	51	Unkown	Proximal gastric cancer	Unkown	Unkown	Adenocarcinoma	7×5.5×1.5cm	3	0	0	II	Unkown	Unkown	Unkown	Unkown	Unkown	Unkown	Unkown	52	0
400	485	Male	Unkown	Unkown	Unkown	Unkown	78	Unkown	Proximal gastric cancer	Unkown	Unkown	Adenocarcinoma	7×5×2cm	3	3	1	IV	Unkown	Unkown	Unkown	Unkown	Unkown	Unkown	Unkown	13	1
0	486	Male	Unkown	Unkown	Unkown	Unkown	76	Unkown	Proximal gastric cancer	Unkown	Unkown	Adenocarcinoma	11×11×2.5cm	3	1	0	III	Unkown	Unkown	Unkown	Unkown	Unkown	Unkown	Unkown	28	1
30	487	Female	Unkown	Unkown	Unkown	Unkown	55	Unkown	Proximal gastric cancer	Unkown	Unkown	Adenocarcinoma	6×3×1cm	3	3	0	III	Unkown	Unkown	Unkown	Unkown	Unkown	Unkown	Unkown	23	1
8	488	Male	Unkown	Unkown	Unkown	Unkown	59	Unkown	Proximal gastric cancer	Unkown	Unkown	Adenocarcinoma	8×2×1cm	3	3	0	III	Unkown	Unkown	Unkown	Unkown	Unkown	Unkown	Unkown	48	0
7	489	Male	Unkown	Unkown	Unkown	Unkown	48	Unkown	Proximal gastric cancer	Unkown	Unkown	Adenocarcinoma	8.5×3.5×1cm	4	3	0	III	Unkown	Unkown	Unkown	Unkown	Unkown	Unkown	Unkown	48	0
100	490	Male	Unkown	Unkown	Unkown	Unkown	60	Unkown	Proximal gastric cancer	Unkown	Unkown	Adenocarcinoma	4×3×1cm	3	1	0	III	Unkown	Unkown	Unkown	Unkown	Unkown	Unkown	Unkown	48	0
0	491	Male	Unkown	Unkown	Unkown	Unkown	84	Unkown	Proximal gastric cancer	Unkown	Unkown	Adenocarcinoma	5×2×0.5cm	2	2	0	III	Unkown	Unkown	Unkown	Unkown	Unkown	Unkown	Unkown	0	1
0	492	Male	Unkown	Unkown	Unkown	Unkown	59	Unkown	Proximal gastric cancer	Unkown	Unkown	Adenocarcinoma	6×5×1cm	3	3	0	III	Unkown	Unkown	Unkown	Unkown	Unkown	Unkown	Unkown	11	1
110	493	Male	Unkown	Unkown	Unkown	Unkown	54	Unkown	Proximal gastric cancer	Unkown	Unkown	Adenocarcinoma	9×6×1.5cm	3	2	0	III	Unkown	Unkown	Unkown	Unkown	Unkown	Unkown	Unkown	47	0
60	494	Male	Unkown	Unkown	Unkown	Unkown	72	Unkown	Proximal gastric cancer	Unkown	Unkown	Adenocarcinoma	7×6×2cm	4	1	0	III	Unkown	Unkown	Unkown	Unkown	Unkown	Unkown	Unkown	46	0
0	495	Male	Unkown	Unkown	Unkown	Unkown	76	Unkown	Proximal gastric cancer	Unkown	Unkown	Adenocarcinoma	8×7.5×1cm	2	1	0	II	Unkown	Unkown	Unkown	Unkown	Unkown	Unkown	Unkown	46	0
0	496	Male	Unkown	Unkown	Unkown	Unkown	76	Unkown	Proximal gastric cancer	Unkown	Unkown	Adenocarcinoma	10×7×1.5cm	4	3	0	III	Unkown	Unkown	Unkown	Unkown	Unkown	Unkown	Unkown	46	0
200	497	Female	Unkown	Unkown	Unkown	Unkown	52	Unkown	Proximal gastric cancer	Unkown	Unkown	Adenocarcinoma	4.5×3.5×1cm	3	3	0	III	Unkown	Unkown	Unkown	Unkown	Unkown	Unkown	Unkown	44	0
30	498	Female	Unkown	Unkown	Unkown	Unkown	78	Unkown	Proximal gastric cancer	Unkown	Unkown	Adenocarcinoma	8×8×2cm	3	0	0	II	Unkown	Unkown	Unkown	Unkown	Unkown	Unkown	Unkown	34	1
250	499	Male	Unkown	Unkown	Unkown	Unkown	72	Unkown	Proximal gastric cancer	Unkown	Unkown	Adenocarcinoma	12×8×1.5cm	4	1	0	III	Unkown	Unkown	Unkown	Unkown	Unkown	Unkown	Unkown	42	0
70	500	Male	Unkown	Unkown	Unkown	Unkown	80	Unkown	Proximal gastric cancer	Unkown	Unkown	Adenocarcinoma	9×8×2cm	3	3	0	III	Unkown	Unkown	Unkown	Unkown	Unkown	Unkown	Unkown	0	1
0	501	Male	Unkown	Unkown	Unkown	Unkown	65	Unkown	Proximal gastric cancer	Unkown	Unkown	Adenocarcinoma	10×8×1.5cm	3	1	0	III	Unkown	Unkown	Unkown	Unkown	Unkown	Unkown	Unkown	19	1
